# Supplementary material for: Myco–Phycobiont Interactions within the “Ramalina farinacea Group”: A Geographical Survey over Europe and Macaronesia
Source: J Fungi (Basel). 2024 Mar 8;10(3):206. doi: 10.3390/jof10030206 (PMC10971535; doi:10.3390/jof10030206)
Supplement: Supplementary file 1 [file jof-10-00206-s001.zip › Table S1.xlsx]

## Sheet: Hoja1
SAMPLE CODE	Fungal nrITS haplotype (BAPS)	Fungal nrITS haplotype (symmetric)	Fungal nrITS sequence	SPECIES	Algal nrITS haplotype	REGION: biogeographic Map of Europe	COUNTRY	PROVINCE	LOCALITY	PHOROPHYTE	GEOGRAPHICAL COORDINATES	distance to the sea (kms)	ALTITUDE (masl)	DATA	LEG.	Fungal nrITS GB code	Algal nrITS GB code
RF_ALE1	8	6	x	Ramalina farinacea	1	5b Middel European, Central European	Germany	Baviera	Kirchehrenbach	Prunus spinosa	49° 43' 7.6'' N, 11° 8' 56.1''E	149	330	2009-11-13	W Brackel	OP921122	OR990894
RF_ALE2	8	6	x	Ramalina farinacea	1	5b Middel European, Central European	Germany	Baviera	Kirchehrenbach	Prunus spinosa	49° 43' 7.6'' N, 11° 8' 56.1''E	149	330	2009-11-13	W Brackel	OP921123	OR990895
RF_ALE3	8	6	x	Ramalina farinacea	1	5b Middel European, Central European	Germany	Baviera	Kirchehrenbach	Prunus spinosa	49° 43' 7.6'' N, 11° 8' 56.1''E	149	330	2009-11-13	W Brackel	OP921124	OR990896
RF_ALE4	8	6	x	Ramalina farinacea	3	5b Middel European, Central European	Germany	Bavaria	Kirchehrenbach	Prunus spinosa	49° 43' 7.6'' N, 11° 8' 56.1''E	149	330	2009-11-13	W Brackel	OP921125	OR990897
RF_ALE5	8	6	x	Ramalina farinacea	1	5b Middel European, Central European	Germany	Baviera	Kirchehrenbach	Prunus spinosa	49° 43' 7.6'' N, 11° 8' 56.1''E	149	330	2009-11-13	W Brackel	OP921126	OR990898
RF_AST1	4	2	x	Ramalina sp.	3	4b Orocantabrian, Atlantic European	Spain	Asturias	Puerto de Marabio	Quercus pyrenaica	43° 11' 58.6"N, 6° 6' 41.2"W	42	1000	2006-03-20	Eva Barreno	OP921120	OR990899
RF_AST2	4	2	x	Ramalina sp.	3	4b Orocantabrian, Atlantic European	Spain	Asturias	Puerto de Ventana	Fagus sylvatica	43° 3' 31.0"N, 6° 0' 16.8"W	42	1100	2006-03-20	Eva Barreno	OP921121	OR990900
RF_POR1	8	6	x	Ramalina farinacea	9	15b Carpetano-Leonese, Mediterranean West Iberian	Portugal	Braganza	Gondesende	Castanea sativa	41° 51' 4.2"N, 6° 50' 6.5"W	384	820	2006-03-29	Eva Barreno	OP921127	OR990901
RF_POR2	8	6	x	Ramalina farinacea	9	15b Carpetano-Leonese, Mediterranean West Iberian	Portugal	Braganza	Gondesende	Castanea sativa	41° 51' 4.2"N, 6° 50' 6.5"W	384	820	2006-03-29	Eva Barreno	OP921128	OR990902
RF_T1	8	6	x	Ramalina farinacea	2	18b Oroiberian, Mediterranean Central Iberian	Spain	Castellón	El Toro	Quercus sp.	39° 57' 29.1"N, 0° 46' 45.9"W	58	1200	2018-12-10	A. Molins & P. Moya	OP921153	OR990903
RF_T2	8	6	x	Ramalina farinacea	14	18b Oroiberian, Mediterranean Central Iberian	Spain	Castellón	El Toro	Quercus sp.	39° 57' 29.1"N, 0° 46' 45.9"W	58	1200	2018-12-10	A. Molins & P. Moya	OP921154	OR990904
RF_T3	8	6	x	Ramalina farinacea	2	18b Oroiberian, Mediterranean Central Iberian	Spain	Castellón	El Toro	Quercus sp.	39° 57' 29.1"N, 0° 46' 45.9"W	58	1200	2018-12-10	A. Molins & P. Moya	OP921155	OR990905
RF_T5	8	6	x	Ramalina farinacea	14	18b Oroiberian, Mediterranean Central Iberian	Spain	Castellón	El Toro	Quercus sp.	39° 57' 29.1"N, 0° 46' 45.9"W	58	1200	2018-12-10	A. Molins & P. Moya	OP921157	OR990906
RF_81a	8	6	x	Ramalina farinacea	3	5a Subatlantic, Central European	Norway	Bergen	Vestland	Sorbus aucuparia	60° 23' 44.1"N, 5° 23' 4.4"E	4	187	2020-10-04	Tor Tonsberg	OR979038	OR990907
RF_82a	8	6	x	Ramalina farinacea	3	5a Subatlantic, Central European	Norway	Bergen	Vestland	Sorbus aucuparia	60° 23' 44.1"N, 5° 23' 4.4"E	4	187	2020-10-04	Tor Tonsberg	OR979039	OR990908
RF_83a	8	6	x	Ramalina farinacea	1	5a Subatlantic, Central European	Norway	Bergen	Vestland	Sorbus aucuparia	60° 23' 44.1"N, 5° 23' 4.4"E	4	187	2020-10-04	Tor Tonsberg	OP921167	OR990909
RF_COT1	8	6	x	Ramalina farinacea	9	18a Castillian, Mediterranean Central Iberian	Spain	Albacete	Cotillas	Pinus halepensis	38° 25' 53.9"N, 2° 31' 23.0"W	173	800	2022-03-17	Patricia Moya	OP921142	OR990910
RF_COT2	8	6	x	Ramalina farinacea	9	18a Castillian, Mediterranean Central Iberian	Spain	Albacete	Cotillas	Pinus halepensis	38° 25' 53.9"N, 2° 31' 23.0"W	173	800	2022-03-17	Patricia Moya	OP921143	OR990911
RF_COT3	8	6	x	Ramalina farinacea	9	18a Castillian, Mediterranean Central Iberian	Spain	Albacete	Cotillas	Pinus halepensis	38° 25' 53.9"N, 2° 31' 23.0"W	173	800	2022-03-17	Patricia Moya	OP921144	OR990912
RF_COT4					9	18a Castillian, Mediterranean Central Iberian	Spain	Albacete	Cotillas	Pinus halepensis	38° 25' 53.9"N, 2° 31' 23.0"W	173	800	2022-03-17	Patricia Moya		OR990913
RF_COT5	8	6	x	Ramalina farinacea	9	18a Castillian, Mediterranean Central Iberian	Spain	Albacete	Cotillas	Pinus halepensis	38° 25' 53.9"N, 2° 31' 23.0"W	173	800	2022-03-17	Patricia Moya	OP921145	OR990914
RF_STOCK1	8	6	x	Ramalina farinacea	3	5c Hemiboreal Baltic, Central European	Sweden	Uppland	Järfälla	Quercus robus	59° 24' 3.6"N, 17° 50' 49.5"E	4	10	2020-09-19	Juan Carlos Zamora	OP921161	OR990915
RF_STOCK2	8	6	x	Ramalina farinacea	3	5c Hemiboreal Baltic, Central European	Sweden	Uppland	Järfälla	Quercus robus	59° 24' 3.6"N, 17° 50' 49.5"E	4	10	2020-09-19	Juan Carlos Zamora	OP921162	OR990916
RF_AUS3	8	6	x	Ramalina farinacea	32	8d Eastern Alpine, Alpine	Austria	Tirol	Achenwald	Acer pseudoplatanus	47° 35' 32.5"N, 11° 37' 59.4"E	260	895	2009-09-12	W Brackel	OR979036	OR990917
RF_AUS4	8	6	x	Ramalina farinacea	9	8d Eastern Alpine, Alpine	Austria	Tirol	Achenwald	Acer pseudoplatanus	47° 35' 32.5"N, 11° 37' 59.4"E	260	895	2009-09-12	W Brackel	OR979037	OR990918
RF_I1			x	Ramalina farinacea	3	20d Coastal West Italian, Italo-Thyrrenian	Italy	Cosenza	Montalto Uffugo	Quercus gr. pubescens	39° 23' 42.2"N, 16° 10' 25.3"E	13	226	2020-10-02	Domenico Puntillo	OP921110	OR990919
RF_I6	8	6	x	Ramalina farinacea	2	20d Coastal West Italian, Italo-Thyrrenian	Italy	Cosenza	Montalto Uffugo	Quercus gr. pubescens	39° 23' 42.2"N, 16° 10' 25.3"E	13	226	2020-10-02	Domenico Puntillo	OP921115	OR990920
RF_MLL1	8	6	x	Ramalina farinacea	14	19c Balearic, Balearic-Catalonian-Provençal	Spain	Mallorca	Valldemossa	Quercus ilex	39° 44' 8.0"N, 2° 36' 54.0"E	700m	425	2020-09-25	Arantxa Molins	OP921104	OR990921
RF_MLL2	8	6	x	Ramalina farinacea	14	19c Balearic, Balearic-Catalonian-Provençal	Spain	Mallorca	Valldemossa	Quercus ilex	39° 44' 8.0"N, 2° 36' 54.0"E	700m	425	2020-09-25	Arantxa Molins	OP921105	OR990922
RF_MLL3	6	3	x	Ramalina subfarinacea	11	19c Balearic, Balearic-Catalonian-Provençal	Spain	Mallorca	Valldemossa	Quercus ilex	39° 44' 8.0"N, 2° 36' 54.0"E	700m	425	2020-09-25	Arantxa Molins	OP921106	OR990923
RF_MLL4	8	6	x	Ramalina farinacea	14	19c Balearic, Balearic-Catalonian-Provençal	Spain	Mallorca	Valldemossa	Quercus ilex	39° 44' 8.0"N, 2° 36' 54.0"E	700m	425	2020-09-25	Arantxa Molins	OP921107	OR990924
RF_MLL5	8	6	x	Ramalina farinacea	14	19c Balearic, Balearic-Catalonian-Provençal	Spain	Mallorca	Valldemossa	Quercus ilex	39° 44' 8.0"N, 2° 36' 54.0"E	700m	425	2020-09-25	Arantxa Molins	OP921108	OR990925
RF_MLL6	8	6	x	Ramalina farinacea	3	19c Balearic, Balearic-Catalonian-Provençal	Spain	Mallorca	Valldemossa	Quercus ilex	39° 44' 8.0"N, 2° 36' 54.0"E	700m	425	2020-09-25	Arantxa Molins	OP921109	OR990926
mad2	8	6	x	Ramalina farinacea	14	25 Madeiran, Canarian	Portugal	Madeira	Queimadas	Platanus hispanica	32° 47' 3.16"N, 16° 54' 17.3"W	5	900	2020-10-22	Monica Moura & Carlos Lobo	OP921170	OR990927
RF_GOM1	7	4	x	Ramalina alisiosae	25	24a Western Canarian, Mediterranean-Canarian	Spain	Santa Cruz de Tenerife	San Sebastian de la Gomera	Pinus halepensis	28° 4' 15.5"N, 17° 10' 22.1"W	5	500	2022-02-01	Arnoldo Santos	OP921148	OR990928
RF_GOM2	7	4	x	Ramalina alisiosae	11	24a Western Canarian, Mediterranean-Canarian	Spain	Santa Cruz de Tenerife	San Sebastian de la Gomera	Pinus halepensis	28° 4' 15.5"N, 17° 10' 22.1"W	5	500	2022-02-01	Arnoldo Santos	OR979068	OR990929
RF_GOM3	7	4	x	Ramalina alisiosae	25	24a Western Canarian, Mediterranean-Canarian	Spain	Santa Cruz de Tenerife	San Sebastian de la Gomera	Pinus halepensis	28° 4' 15.5"N, 17° 10' 22.1"W	5	500	2022-02-01	Arnoldo Santos	OP921149	OR990930
RF_GOM5	7	4	x	Ramalina alisiosae	25	24a Western Canarian, Mediterranean-Canarian	Spain	Santa Cruz de Tenerife	San Sebastian de la Gomera	Pinus halepensis	28° 4' 15.5"N, 17° 10' 22.1"W	5	500	2022-02-01	Arnoldo Santos	OP921151	OR990931
RF_GOM6	7	4	x	Ramalina alisiosae	14	24a Western Canarian, Mediterranean-Canarian	Spain	Santa Cruz de Tenerife	San Sebastian de la Gomera	Pinus halepensis	28° 4' 15.5"N, 17° 10' 22.1"W	5	500	2022-02-01	Arnoldo Santos	OP921152	OR990932
umea1	8	6	x	Ramalina farinacea	3	2b Boreal Baltic, Boreal European	Sweden	Västerbotten	Umeå	Populus tremula	63° 41' 30.6"N, 20° 13' 31.9"E	300m	10	2020-10-10	Per-Anders Esseen	OP921134	OR990933
umea2	8	6	x	Ramalina farinacea	3	2b Boreal Baltic, Boreal European	Sweden	Västerbotten	Umeå	Populus tremula	63° 41' 30.6"N, 20° 13' 31.9"E	300m	10	2020-10-10	Per-Anders Esseen	OP921135	OR990934
umea3	8	6	x	Ramalina farinacea	3	2b Boreal Baltic, Boreal European	Sweden	Västerbotten	Umeå	Populus tremula	63° 41' 30.6"N, 20° 13' 31.9"E	300m	10	2020-10-10	Per-Anders Esseen	OP921136	OR990935
umea4	8	6	x	Ramalina farinacea	3	2b Boreal Baltic, Boreal European	Sweden	Västerbotten	Umeå	Populus tremula	63° 41' 30.6"N, 20° 13' 31.9"E	300m	10	2020-10-10	Per-Anders Esseen	OP921137	OR990936
RF_TE2			x	Ramalina farinacea	9	18b Oroiberian, Mediterranean Central Iberian	Spain	Teruel	Riodeva	unidentified bark	40° 6' 53.4"N, 1° 8' 51.3"W	100	1000	2020-10-09	Violeta Atienza	OP921130	OR990937
RF_EST2	8	6	x	Ramalina farinacea	2	5c Hemiboreal Baltic, Central European	Estonia	Vorumaa	Tallikeste	Salix sp.	57° 45' 4.0"N, 27° 21' 58.7"E	42	50	2020-10-06	Kristiina Mark	OP921163	OR990938
RF_EST4	8	6	x	Ramalina farinacea	2	5c Hemiboreal Baltic, Central European	Estonia	Vorumaa	Tallikeste	Salix sp.	57° 45' 4.0"N, 27° 21' 58.7"E	42	50	2020-10-06	Kristiina Mark	OP921165	OR990939
RF_ARG1	8	6	x	Ramalina farinacea	2	20c Sicilian, Italo-Thyrrenian, Western mediterranean	Algeria	Annaba	Seraidi	Quercus suber	36° 55' 8.99"N, 7° 39' 44.32"E	5	720	2019-03-01	Tarek Hamel	OP921146	OR990940
RF_ARG2	8	6	x	Ramalina farinacea	2	20c Sicilian, Italo-Thyrrenian, Western mediterranean	Algeria	Annaba	Bouzizi	Quercus suber	36° 54' 37.19"N, 7° 37' 57.28"E	5	722	2019-03-01	Tarek Hamel	OP921147	OR990941
RF_ARG3					9	Western Mediterranean, Italo-Thyrrenian	Algeria	Annaba	El Ghora	Quercus suber	36° 37' 26.96"N, 8° 23' 54.10"E	34	693	2019-03-01	Tarek Hamel		OR990942
RF_ARG4					2	20c Sicilian, Italo-Thyrrenian, Western mediterranean	Algeria	Annaba	El Ghora	Quercus suber	36° 37' 26.96"N, 8° 23' 54.10"E	34	693	2019-03-01	Tarek Hamel		OR990943
RF_RC1	8	6	x	Ramalina farinacea	9	5b Middle European, Central European	Czech Republic	Karlovy Vary	Prebuz	Acer pseudoplatanus	50° 21' 50.3"N, 12° 37' 10.8"E	425	900	2020-09-24	Ondrej Peksa	OP921138	OR990944
RF_RC2	8	6	x	Ramalina farinacea	2	5b Middle European, Central European	Czech Republic	Karlovy Vary	Prebuz	Acer pseudoplatanus	50° 21' 50.3"N, 12° 37' 10.8"E	425	900	2020-09-24	Ondrej Peksa	OP921139	OR990945
RF_RC3	8	6	x	Ramalina farinacea	2	5b Middle European, Central European	Czech Republic	Karlovy Vary	Prebuz	Acer pseudoplatanus	50° 21' 50.3"N, 12° 37' 10.8"E	425	900	2020-09-24	Ondrej Peksa	OP921140	OR990946
RF_RC4	8	6	x	Ramalina farinacea	9	5b Middle European, Central European	Czech Republic	Karlovy Vary	Prebuz	Acer pseudoplatanus	50° 21' 50.3"N, 12° 37' 10.8"E	425	900	2020-09-24	Ondrej Peksa	OP921141	OR990947
RF_RC5					2	5b Middle European, Central European	Czech Republic	Karlovy Vary	Prebuz	Acer pseudoplatanus	50° 21' 50.3"N, 12° 37' 10.8"E	425	900	2020-09-24	Ondrej Peksa		OR990948
RF_RC6					2	5b Middle European, Central European	Czech Republic	Karlovy Vary	Prebuz	Acer pseudoplatanus	50° 21' 50.3"N, 12° 37' 10.8"E	425	900	2020-09-24	Ondrej Peksa		OR990949
RF_RC7					2	5b Middle European, Central European	Czech Republic	Karlovy Vary	Prebuz	Acer pseudoplatanus	50° 21' 50.3"N, 12° 37' 10.8"E	425	900	2020-09-24	Ondrej Peksa		OR990950
RF_RC8					2	5b Middle European, Central European	Czech Republic	Karlovy Vary	Prebuz	Acer pseudoplatanus	50° 21' 50.3"N, 12° 37' 10.8"E	425	900	2020-09-24	Ondrej Peksa		OR990951
RF_AN	8	6	x	Ramalina farinacea	9	18b Oroiberian, Mediterranean Central Iberian	Spain	Castellón	El Toro	Quercus sp.	39° 57' 29.1"N, 0° 46' 45.9"W	58	1200	2022-09-02	P. Moya & S. Chiva	OR978930	OR990952
RF_AS	8	6	x	Ramalina farinacea	32	18b Oroiberian, Mediterranean Central Iberian	Spain	Castellón	El Toro	Quercus sp.	39° 57' 29.1"N, 0° 46' 45.9"W	58	1200	2022-09-02	P. Moya & S. Chiva	OR978931	OR990953
RF_AE	8	6	x	Ramalina farinacea	3	18b Oroiberian, Mediterranean Central Iberian	Spain	Castellón	El Toro	Quercus sp.	39° 57' 29.1"N, 0° 46' 45.9"W	58	1200	2022-09-02	P. Moya & S. Chiva	OR978932	OR990954
RF_AO	8	6	x	Ramalina farinacea	9	18b Oroiberian, Mediterranean Central Iberian	Spain	Castellón	El Toro	Quercus sp.	39° 57' 29.1"N, 0° 46' 45.9"W	58	1200	2022-09-02	P. Moya & S. Chiva	OR978933	OR990955
RF_BN	8	6	x	Ramalina farinacea	9	18b Oroiberian, Mediterranean Central Iberian	Spain	Castellón	El Toro	Quercus sp.	39° 57' 29.1"N, 0° 46' 45.9"W	58	1200	2022-09-02	P. Moya & S. Chiva	OR978934	OR990956
RF_BS	4	2	x	Ramalina sp.	32	18b Oroiberian, Mediterranean Central Iberian	Spain	Castellón	El Toro	Quercus sp.	39° 57' 29.1"N, 0° 46' 45.9"W	58	1200	2022-09-02	P. Moya & S. Chiva	OR978928	OR990957
RF_BE	8	6	x	Ramalina farinacea	9	18b Oroiberian, Mediterranean Central Iberian	Spain	Castellón	El Toro	Quercus sp.	39° 57' 29.1"N, 0° 46' 45.9"W	58	1200	2022-09-02	P. Moya & S. Chiva	OR978935	OR990958
RF_BO	4	2	x	Ramalina sp.	11	18b Oroiberian, Mediterranean Central Iberian	Spain	Castellón	El Toro	Quercus sp.	39° 57' 29.1"N, 0° 46' 45.9"W	58	1200	2022-09-02	P. Moya & S. Chiva	OR978929	OR990959
RF_CN	8	6	x	Ramalina farinacea	3	18b Oroiberian, Mediterranean Central Iberian	Spain	Castellón	El Toro	Quercus sp.	39° 57' 29.1"N, 0° 46' 45.9"W	58	1200	2022-09-02	P. Moya & S. Chiva	OR978936	OR990960
RF_CS	8	6	x	Ramalina farinacea	3	18b Oroiberian, Mediterranean Central Iberian	Spain	Castellón	El Toro	Quercus sp.	39° 57' 29.1"N, 0° 46' 45.9"W	58	1200	2022-09-02	P. Moya & S. Chiva	OR978937	OR990961
RF_CE	8	6	x	Ramalina farinacea	9	18b Oroiberian, Mediterranean Central Iberian	Spain	Castellón	El Toro	Quercus sp.	39° 57' 29.1"N, 0° 46' 45.9"W	58	1200	2022-09-02	P. Moya & S. Chiva	OR978938	OR990962
RF_CO	8	6	x	Ramalina farinacea	9	18b Oroiberian, Mediterranean Central Iberian	Spain	Castellón	El Toro	Quercus sp.	39° 57' 29.1"N, 0° 46' 45.9"W	58	1200	2022-09-02	P. Moya & S. Chiva	OR978939	OR990963
RF_DN	8	6	x	Ramalina farinacea	9	18b Oroiberian, Mediterranean Central Iberian	Spain	Castellón	El Toro	Quercus sp.	39° 57' 29.1"N, 0° 46' 45.9"W	58	1200	2022-09-02	P. Moya & S. Chiva	OR978940	OR990964
RF_DS	8	6	x	Ramalina farinacea	3	18b Oroiberian, Mediterranean Central Iberian	Spain	Castellón	El Toro	Quercus sp.	39° 57' 29.1"N, 0° 46' 45.9"W	58	1200	2022-09-02	P. Moya & S. Chiva	OR978941	OR990965
RF_DO	4	2	x	Ramalina sp.	9	18b Oroiberian, Mediterranean Central Iberian	Spain	Castellón	El Toro	Quercus sp.	39° 57' 29.1"N, 0° 46' 45.9"W	58	1200	2022-09-02	P. Moya & S. Chiva	OR978926	OR990966
RF_EN	4	2	x	Ramalina sp.	11	18b Oroiberian, Mediterranean Central Iberian	Spain	Castellón	El Toro	Quercus sp.	39° 57' 29.1"N, 0° 46' 45.9"W	58	1200	2022-09-02	P. Moya & S. Chiva	OR978927	OR990967
RF_ES	8	6	x	Ramalina farinacea	9	18b Oroiberian, Mediterranean Central Iberian	Spain	Castellón	El Toro	Quercus sp.	39° 57' 29.1"N, 0° 46' 45.9"W	58	1200	2022-09-02	P. Moya & S. Chiva	OR978942	OR990968
RF_EE	8	6	x	Ramalina farinacea	9	18b Oroiberian, Mediterranean Central Iberian	Spain	Castellón	El Toro	Quercus sp.	39° 57' 29.1"N, 0° 46' 45.9"W	58	1200	2022-09-02	P. Moya & S. Chiva	OR978943	OR990969
RF_EO	8	6	x	Ramalina farinacea	9	18b Oroiberian, Mediterranean Central Iberian	Spain	Castellón	El Toro	Quercus sp.	39° 57' 29.1"N, 0° 46' 45.9"W	58	1200	2022-09-02	P. Moya & S. Chiva	OR978944	OR990970
RF_PERN	8	6	x	Ramalina farinacea	1	18b Oroiberian, Mediterranean Central Iberian	Spain	Castellón	El Toro	Quercus sp.	39° 57' 29.1"N, 0° 46' 45.9"W	58	1200	2022-09-02	P. Moya & S. Chiva	OR978945	OR990971
RF_PERS	8	6	x	Ramalina farinacea	9	18b Oroiberian, Mediterranean Central Iberian	Spain	Castellón	El Toro	Quercus sp.	39° 57' 29.1"N, 0° 46' 45.9"W	58	1200	2022-09-02	P. Moya & S. Chiva	OR978946	OR990972
RF_PERE	8	6	x	Ramalina farinacea	3	18b Oroiberian, Mediterranean Central Iberian	Spain	Castellón	El Toro	Quercus sp.	39° 57' 29.1"N, 0° 46' 45.9"W	58	1200	2022-09-02	P. Moya & S. Chiva	OR978947	OR990973
RF_PERO	8	6	x	Ramalina farinacea	3	18b Oroiberian, Mediterranean Central Iberian	Spain	Castellón	El Toro	Quercus sp.	39° 57' 29.1"N, 0° 46' 45.9"W	58	1200	2022-09-02	P. Moya & S. Chiva	OR978948	OR990974
RF_ALT1	8	6	x	Ramalina farinacea	9	18b Oroiberian, Mediterranean Central Iberian	Spain	Castellón	El Toro	Quercus sp.	39° 57' 29.1"N, 0° 46' 45.9"W	58	1200	2022-09-02	P. Moya & S. Chiva	OP921100	OR990975
RF_ALT2	8	6	x	Ramalina farinacea	3	18b Oroiberian, Mediterranean Central Iberian	Spain	Castellón	El Toro	Quercus sp.	39° 57' 29.1"N, 0° 46' 45.9"W	58	1200	2022-09-02	P. Moya & S. Chiva	OP921101	OR990976
RF_ALT3	8	6	x	Ramalina farinacea	2	18b Oroiberian, Mediterranean Central Iberian	Spain	Castellón	El Toro	Quercus sp.	39° 57' 29.1"N, 0° 46' 45.9"W	58	1200	2022-09-02	P. Moya & S. Chiva	OP921102	OR990977
RF_ALT4	8	6	x	Ramalina farinacea	2	18b Oroiberian, Mediterranean Central Iberian	Spain	Castellón	El Toro	Quercus sp.	39° 57' 29.1"N, 0° 46' 45.9"W	58	1200	2022-09-02	P. Moya & S. Chiva	OP921103	OR990978
1_1	8	6	x	Ramalina farinacea	9	18b Oroiberian, Mediterranean Central Iberian	Spain	Castellón	El Toro	Quercus sp.	39° 57' 29.1"N, 0° 46' 45.9"W	58	1200	2022-10-10	T. Pazos, F. Gasulla & P. Moya	OR978961	OR990759
1_2	8	6	x	Ramalina farinacea	9	18b Oroiberian, Mediterranean Central Iberian	Spain	Castellón	El Toro	Quercus sp.	39° 57' 29.1"N, 0° 46' 45.9"W	58	1200	2022-10-10	T. Pazos, F. Gasulla & P. Moya	OR978962	OR990760
1_3	4	2	x	Ramalina sp.	9	18b Oroiberian, Mediterranean Central Iberian	Spain	Castellón	El Toro	Quercus sp.	39° 57' 29.1"N, 0° 46' 45.9"W	58	1200	2022-10-10	T. Pazos, F. Gasulla & P. Moya	OR978954	OR990761
1_4			x	Ramalina farinacea	28	18b Oroiberian, Mediterranean Central Iberian	Spain	Castellón	El Toro	Quercus sp.	39° 57' 29.1"N, 0° 46' 45.9"W	58	1200	2022-10-10	T. Pazos, F. Gasulla & P. Moya	OR978963	OR990762
1_5	4	2	x	Ramalina sp.	9	18b Oroiberian, Mediterranean Central Iberian	Spain	Castellón	El Toro	Quercus sp.	39° 57' 29.1"N, 0° 46' 45.9"W	58	1200	2022-10-10	T. Pazos, F. Gasulla & P. Moya	OR978953	OR990763
2_1	8	6	x	Ramalina farinacea	9	18b Oroiberian, Mediterranean Central Iberian	Spain	Castellón	El Toro	Quercus sp.	39° 57' 29.1"N, 0° 46' 45.9"W	58	1200	2022-10-10	T. Pazos, F. Gasulla & P. Moya	OR978964	OR990764
2_2	8	6	x	Ramalina farinacea	3	18b Oroiberian, Mediterranean Central Iberian	Spain	Castellón	El Toro	Quercus sp.	39° 57' 29.1"N, 0° 46' 45.9"W	58	1200	2022-10-10	T. Pazos, F. Gasulla & P. Moya	OR978965	OR990765
2_3	8	6	x	Ramalina farinacea	9	18b Oroiberian, Mediterranean Central Iberian	Spain	Castellón	El Toro	Quercus sp.	39° 57' 29.1"N, 0° 46' 45.9"W	58	1200	2022-10-10	T. Pazos, F. Gasulla & P. Moya	OR978966	OR990766
2_4	8	6	x	Ramalina farinacea	1	18b Oroiberian, Mediterranean Central Iberian	Spain	Castellón	El Toro	Quercus sp.	39° 57' 29.1"N, 0° 46' 45.9"W	58	1200	2022-10-10	T. Pazos, F. Gasulla & P. Moya	OR978967	OR990767
2_5	8	6	x	Ramalina farinacea	9	18b Oroiberian, Mediterranean Central Iberian	Spain	Castellón	El Toro	Quercus sp.	39° 57' 29.1"N, 0° 46' 45.9"W	58	1200	2022-10-10	T. Pazos, F. Gasulla & P. Moya	OR978968	OR990768
3_1	8	6	x	Ramalina farinacea	9	18b Oroiberian, Mediterranean Central Iberian	Spain	Castellón	El Toro	Quercus sp.	39° 57' 29.1"N, 0° 46' 45.9"W	58	1200	2022-10-10	T. Pazos, F. Gasulla & P. Moya	OR978969	OR990769
3_2	8	6	x	Ramalina farinacea	9	18b Oroiberian, Mediterranean Central Iberian	Spain	Castellón	El Toro	Quercus sp.	39° 57' 29.1"N, 0° 46' 45.9"W	58	1200	2022-10-10	T. Pazos, F. Gasulla & P. Moya	OR978970	OR990770
3_3	8	6	x	Ramalina farinacea	9	18b Oroiberian, Mediterranean Central Iberian	Spain	Castellón	El Toro	Quercus sp.	39° 57' 29.1"N, 0° 46' 45.9"W	58	1200	2022-10-10	T. Pazos, F. Gasulla & P. Moya	OR978971	OR990771
3_4	8	6	x	Ramalina farinacea	11	18b Oroiberian, Mediterranean Central Iberian	Spain	Castellón	El Toro	Quercus sp.	39° 57' 29.1"N, 0° 46' 45.9"W	58	1200	2022-10-10	T. Pazos, F. Gasulla & P. Moya	OR978972	OR990772
3_5	8	6	x	Ramalina farinacea	15	18b Oroiberian, Mediterranean Central Iberian	Spain	Castellón	El Toro	Quercus sp.	39° 57' 29.1"N, 0° 46' 45.9"W	58	1200	2022-10-10	T. Pazos, F. Gasulla & P. Moya	OR978973	OR990773
4_1			x	Ramalina farinacea	36	18b Oroiberian, Mediterranean Central Iberian	Spain	Castellón	El Toro	Quercus sp.	39° 57' 29.1"N, 0° 46' 45.9"W	58	1200	2022-10-10	T. Pazos, F. Gasulla & P. Moya	OR978974	OR990774
4_2	8	6	x	Ramalina farinacea	9	18b Oroiberian, Mediterranean Central Iberian	Spain	Castellón	El Toro	Quercus sp.	39° 57' 29.1"N, 0° 46' 45.9"W	58	1200	2022-10-10	T. Pazos, F. Gasulla & P. Moya	OR978975	OR990775
4_3	8	6	x	Ramalina farinacea	9	18b Oroiberian, Mediterranean Central Iberian	Spain	Castellón	El Toro	Quercus sp.	39° 57' 29.1"N, 0° 46' 45.9"W	58	1200	2022-10-10	T. Pazos, F. Gasulla & P. Moya	OR978976	OR990776
4_5	8	6	x	Ramalina farinacea	9	18b Oroiberian, Mediterranean Central Iberian	Spain	Castellón	El Toro	Quercus sp.	39° 57' 29.1"N, 0° 46' 45.9"W	58	1200	2022-10-10	T. Pazos, F. Gasulla & P. Moya	OR978978	OR990777
5_1	8	6	x	Ramalina farinacea	9	18b Oroiberian, Mediterranean Central Iberian	Spain	Castellón	El Toro	Quercus sp.	39° 57' 29.1"N, 0° 46' 45.9"W	58	1200	2022-10-10	T. Pazos, F. Gasulla & P. Moya	OR978979	OR990778
5_2	8	6	x	Ramalina farinacea	2	18b Oroiberian, Mediterranean Central Iberian	Spain	Castellón	El Toro	Quercus sp.	39° 57' 29.1"N, 0° 46' 45.9"W	58	1200	2022-10-10	T. Pazos, F. Gasulla & P. Moya	OR978980	OR990779
5_3	8	6	x	Ramalina farinacea	3	18b Oroiberian, Mediterranean Central Iberian	Spain	Castellón	El Toro	Quercus sp.	39° 57' 29.1"N, 0° 46' 45.9"W	58	1200	2022-10-10	T. Pazos, F. Gasulla & P. Moya	OR978981	OR990780
5_4	8	6	x	Ramalina farinacea	9	18b Oroiberian, Mediterranean Central Iberian	Spain	Castellón	El Toro	Quercus sp.	39° 57' 29.1"N, 0° 46' 45.9"W	58	1200	2022-10-10	T. Pazos, F. Gasulla & P. Moya	OR978982	OR990781
5_5					9	18b Oroiberian, Mediterranean Central Iberian	Spain	Castellón	El Toro	Quercus sp.	39° 57' 29.1"N, 0° 46' 45.9"W	58	1200	2022-10-10	T. Pazos, F. Gasulla & P. Moya		OR990782
6_1	6	3	x	Ramalina subfarinacea	9	18b Oroiberian, Mediterranean Central Iberian	Spain	Castellón	El Toro	Quercus sp.	39° 57' 29.1"N, 0° 46' 45.9"W	58	1200	2022-10-10	T. Pazos, F. Gasulla & P. Moya	OR978959	OR990783
6_2	8	6	x	Ramalina farinacea	14	18b Oroiberian, Mediterranean Central Iberian	Spain	Castellón	El Toro	Quercus sp.	39° 57' 29.1"N, 0° 46' 45.9"W	58	1200	2022-10-10	T. Pazos, F. Gasulla & P. Moya	OR978983	OR990784
6_3	8	6	x	Ramalina farinacea	25	18b Oroiberian, Mediterranean Central Iberian	Spain	Castellón	El Toro	Quercus sp.	39° 57' 29.1"N, 0° 46' 45.9"W	58	1200	2022-10-10	T. Pazos, F. Gasulla & P. Moya	OR978984	OR990785
6_4	8	6	x	Ramalina farinacea	9	18b Oroiberian, Mediterranean Central Iberian	Spain	Castellón	El Toro	Quercus sp.	39° 57' 29.1"N, 0° 46' 45.9"W	58	1200	2022-10-10	T. Pazos, F. Gasulla & P. Moya	OR978985	OR990786
6_5	8	6	x	Ramalina farinacea	3	18b Oroiberian, Mediterranean Central Iberian	Spain	Castellón	El Toro	Quercus sp.	39° 57' 29.1"N, 0° 46' 45.9"W	58	1200	2022-10-10	T. Pazos, F. Gasulla & P. Moya	OR978986	OR990787
7_1	4	2	x	Ramalina sp.	9	18b Oroiberian, Mediterranean Central Iberian	Spain	Castellón	El Toro	Quercus sp.	39° 57' 29.1"N, 0° 46' 45.9"W	58	1200	2022-10-10	T. Pazos, F. Gasulla & P. Moya		OR990788
7_2					9	18b Oroiberian, Mediterranean Central Iberian	Spain	Castellón	El Toro	Quercus sp.	39° 57' 29.1"N, 0° 46' 45.9"W	58	1200	2022-10-10	T. Pazos, F. Gasulla & P. Moya		OR990789
7_3	8	6	x	Ramalina farinacea	9	18b Oroiberian, Mediterranean Central Iberian	Spain	Castellón	El Toro	Quercus sp.	39° 57' 29.1"N, 0° 46' 45.9"W	58	1200	2022-10-10	T. Pazos, F. Gasulla & P. Moya	OR978987	OR990790
7_4					2	18b Oroiberian, Mediterranean Central Iberian	Spain	Castellón	El Toro	Quercus sp.	39° 57' 29.1"N, 0° 46' 45.9"W	58	1200	2022-10-10	T. Pazos, F. Gasulla & P. Moya		OR990791
7_5	8	6	x	Ramalina farinacea	9	18b Oroiberian, Mediterranean Central Iberian	Spain	Castellón	El Toro	Quercus sp.	39° 57' 29.1"N, 0° 46' 45.9"W	58	1200	2022-10-10	T. Pazos, F. Gasulla & P. Moya	OR978988	OR990792
8_1	8	6	x	Ramalina farinacea	9	18b Oroiberian, Mediterranean Central Iberian	Spain	Castellón	El Toro	Quercus sp.	39° 57' 29.1"N, 0° 46' 45.9"W	58	1200	2022-10-10	T. Pazos, F. Gasulla & P. Moya	OR978989	OR990793
8_2	8	6	x	Ramalina farinacea	9	18b Oroiberian, Mediterranean Central Iberian	Spain	Castellón	El Toro	Quercus sp.	39° 57' 29.1"N, 0° 46' 45.9"W	58	1200	2022-10-10	T. Pazos, F. Gasulla & P. Moya	OR978990	OR990794
8_3	8	6	x	Ramalina farinacea	9	18b Oroiberian, Mediterranean Central Iberian	Spain	Castellón	El Toro	Quercus sp.	39° 57' 29.1"N, 0° 46' 45.9"W	58	1200	2022-10-10	T. Pazos, F. Gasulla & P. Moya	OR978991	OR990795
8_4	8	6	x	Ramalina farinacea	3	18b Oroiberian, Mediterranean Central Iberian	Spain	Castellón	El Toro	Quercus sp.	39° 57' 29.1"N, 0° 46' 45.9"W	58	1200	2022-10-10	T. Pazos, F. Gasulla & P. Moya	OR978992	OR990796
8_5	8	6	x	Ramalina farinacea	2	18b Oroiberian, Mediterranean Central Iberian	Spain	Castellón	El Toro	Quercus sp.	39° 57' 29.1"N, 0° 46' 45.9"W	58	1200	2022-10-10	T. Pazos, F. Gasulla & P. Moya	OR978993	OR990797
9_1					9	18b Oroiberian, Mediterranean Central Iberian	Spain	Castellón	El Toro	Quercus sp.	39° 57' 29.1"N, 0° 46' 45.9"W	58	1200	2022-10-10	T. Pazos, F. Gasulla & P. Moya		OR990798
9_2	8	6	x	Ramalina farinacea	9	18b Oroiberian, Mediterranean Central Iberian	Spain	Castellón	El Toro	Quercus sp.	39° 57' 29.1"N, 0° 46' 45.9"W	58	1200	2022-10-10	T. Pazos, F. Gasulla & P. Moya	OR978994	OR990799
9_3	8	6	x	Ramalina farinacea	9	18b Oroiberian, Mediterranean Central Iberian	Spain	Castellón	El Toro	Quercus sp.	39° 57' 29.1"N, 0° 46' 45.9"W	58	1200	2022-10-10	T. Pazos, F. Gasulla & P. Moya	OR978995	OR990800
9_4	8	6	x	Ramalina farinacea	9	18b Oroiberian, Mediterranean Central Iberian	Spain	Castellón	El Toro	Quercus sp.	39° 57' 29.1"N, 0° 46' 45.9"W	58	1200	2022-10-10	T. Pazos, F. Gasulla & P. Moya	OR978996	OR990801
9_5	4	2	x	Ramalina sp.	9	18b Oroiberian, Mediterranean Central Iberian	Spain	Castellón	El Toro	Quercus sp.	39° 57' 29.1"N, 0° 46' 45.9"W	58	1200	2022-10-10	T. Pazos, F. Gasulla & P. Moya	OR978956	OR990802
10_1	4	2	x	Ramalina sp.	9	18b Oroiberian, Mediterranean Central Iberian	Spain	Castellón	El Toro	Quercus sp.	39° 57' 29.1"N, 0° 46' 45.9"W	58	1200	2022-10-10	T. Pazos, F. Gasulla & P. Moya	OR978957	OR990803
10_2	8	6	x	Ramalina farinacea	9	18b Oroiberian, Mediterranean Central Iberian	Spain	Castellón	El Toro	Quercus sp.	39° 57' 29.1"N, 0° 46' 45.9"W	58	1200	2022-10-10	T. Pazos, F. Gasulla & P. Moya	OR978997	OR990804
10_3	8	6	x	Ramalina farinacea	9	18b Oroiberian, Mediterranean Central Iberian	Spain	Castellón	El Toro	Quercus sp.	39° 57' 29.1"N, 0° 46' 45.9"W	58	1200	2022-10-10	T. Pazos, F. Gasulla & P. Moya	OR978998	OR990805
10_4					9	18b Oroiberian, Mediterranean Central Iberian	Spain	Castellón	El Toro	Quercus sp.	39° 57' 29.1"N, 0° 46' 45.9"W	58	1200	2022-10-10	T. Pazos, F. Gasulla & P. Moya		OR990806
10_5	8	6	x	Ramalina farinacea	9	18b Oroiberian, Mediterranean Central Iberian	Spain	Castellón	El Toro	Quercus sp.	39° 57' 29.1"N, 0° 46' 45.9"W	58	1200	2022-10-10	T. Pazos, F. Gasulla & P. Moya	OR978999	OR990807
11_1	8	6	x	Ramalina farinacea	3	18b Oroiberian, Mediterranean Central Iberian	Spain	Castellón	El Toro	Quercus sp.	39° 57' 29.1"N, 0° 46' 45.9"W	58	1200	2022-12-27	S. Chiva, F. Gasulla & P. Moya	OR979000	OR990808
11_5					9	18b Oroiberian, Mediterranean Central Iberian	Spain	Castellón	El Toro	Quercus sp.	39° 57' 29.1"N, 0° 46' 45.9"W	58	1200	2022-12-27	S. Chiva, F. Gasulla & P. Moya		OR990809
12_1	8	6	x	Ramalina farinacea	9	18b Oroiberian, Mediterranean Central Iberian	Spain	Castellón	El Toro	Quercus sp.	39° 57' 29.1"N, 0° 46' 45.9"W	58	1200	2022-12-27	S. Chiva, F. Gasulla & P. Moya	OR979001	OR990810
12_2	8	6	x	Ramalina farinacea	9	18b Oroiberian, Mediterranean Central Iberian	Spain	Castellón	El Toro	Quercus sp.	39° 57' 29.1"N, 0° 46' 45.9"W	58	1200	2022-12-27	S. Chiva, F. Gasulla & P. Moya	OR979002	OR990811
12_4	8	6	x	Ramalina farinacea	3	18b Oroiberian, Mediterranean Central Iberian	Spain	Castellón	El Toro	Quercus sp.	39° 57' 29.1"N, 0° 46' 45.9"W	58	1200	2022-12-27	S. Chiva, F. Gasulla & P. Moya	OR979003	OR990812
12_5	8	6	x	Ramalina farinacea	9	18b Oroiberian, Mediterranean Central Iberian	Spain	Castellón	El Toro	Quercus sp.	39° 57' 29.1"N, 0° 46' 45.9"W	58	1200	2022-12-27	S. Chiva, F. Gasulla & P. Moya	OR979004	OR990813
13_2					2	18b Oroiberian, Mediterranean Central Iberian	Spain	Castellón	El Toro	Quercus sp.	39° 57' 29.1"N, 0° 46' 45.9"W	58	1200	2022-12-27	S. Chiva, F. Gasulla & P. Moya		OR990814
13_4			x	Ramalina farinacea	29	18b Oroiberian, Mediterranean Central Iberian	Spain	Castellón	El Toro	Quercus sp.	39° 57' 29.1"N, 0° 46' 45.9"W	58	1200	2022-12-27	S. Chiva, F. Gasulla & P. Moya	OR979005	OR990815
13_5	8	6	x	Ramalina farinacea	9	18b Oroiberian, Mediterranean Central Iberian	Spain	Castellón	El Toro	Quercus sp.	39° 57' 29.1"N, 0° 46' 45.9"W	58	1200	2022-12-27	S. Chiva, F. Gasulla & P. Moya	OR979006	OR990816
14_1			x	Ramalina farinacea	24	18b Oroiberian, Mediterranean Central Iberian	Spain	Castellón	El Toro	Quercus sp.	39° 57' 29.1"N, 0° 46' 45.9"W	58	1200	2022-12-27	S. Chiva, F. Gasulla & P. Moya	OR979007	OR990817
14_2	8	6	x	Ramalina farinacea	3	18b Oroiberian, Mediterranean Central Iberian	Spain	Castellón	El Toro	Quercus sp.	39° 57' 29.1"N, 0° 46' 45.9"W	58	1200	2022-12-27	S. Chiva, F. Gasulla & P. Moya	OR979008	OR990818
14_3	8	6	x	Ramalina farinacea	3	18b Oroiberian, Mediterranean Central Iberian	Spain	Castellón	El Toro	Quercus sp.	39° 57' 29.1"N, 0° 46' 45.9"W	58	1200	2022-12-27	S. Chiva, F. Gasulla & P. Moya	OR979009	OR990819
14_4					3	18b Oroiberian, Mediterranean Central Iberian	Spain	Castellón	El Toro	Quercus sp.	39° 57' 29.1"N, 0° 46' 45.9"W	58	1200	2022-12-27	S. Chiva, F. Gasulla & P. Moya		OR990820
14_5	8	6	x	Ramalina farinacea	25	18b Oroiberian, Mediterranean Central Iberian	Spain	Castellón	El Toro	Quercus sp.	39° 57' 29.1"N, 0° 46' 45.9"W	58	1200	2022-12-27	S. Chiva, F. Gasulla & P. Moya	OR979010	OR990821
15_1	6	3	x	Ramalina subfarinacea	2	18b Oroiberian, Mediterranean Central Iberian	Spain	Castellón	El Toro	Quercus sp.	39° 57' 29.1"N, 0° 46' 45.9"W	58	1200	2022-12-27	S. Chiva, F. Gasulla & P. Moya	OR978960	OR990822
15_2	4	2	x	Ramalina sp.	9	18b Oroiberian, Mediterranean Central Iberian	Spain	Castellón	El Toro	Quercus sp.	39° 57' 29.1"N, 0° 46' 45.9"W	58	1200	2022-12-27	S. Chiva, F. Gasulla & P. Moya	OR978958	OR990823
15_3	8	6	x	Ramalina farinacea	9	18b Oroiberian, Mediterranean Central Iberian	Spain	Castellón	El Toro	Quercus sp.	39° 57' 29.1"N, 0° 46' 45.9"W	58	1200	2022-12-27	S. Chiva, F. Gasulla & P. Moya	OR979011	OR990824
15_4	8	6	x	Ramalina farinacea	14	18b Oroiberian, Mediterranean Central Iberian	Spain	Castellón	El Toro	Quercus sp.	39° 57' 29.1"N, 0° 46' 45.9"W	58	1200	2022-12-27	S. Chiva, F. Gasulla & P. Moya	OR979012	OR990825
16_1	8	6	x	Ramalina farinacea	9	18b Oroiberian, Mediterranean Central Iberian	Spain	Castellón	El Toro	Quercus sp.	39° 57' 29.1"N, 0° 46' 45.9"W	58	1200	2022-12-27	S. Chiva, F. Gasulla & P. Moya	OR979013	OR990826
16_2	8	6	x	Ramalina farinacea	9	18b Oroiberian, Mediterranean Central Iberian	Spain	Castellón	El Toro	Quercus sp.	39° 57' 29.1"N, 0° 46' 45.9"W	58	1200	2022-12-27	S. Chiva, F. Gasulla & P. Moya	OR979014	OR990827
16_3	8	6	x	Ramalina farinacea	3	18b Oroiberian, Mediterranean Central Iberian	Spain	Castellón	El Toro	Quercus sp.	39° 57' 29.1"N, 0° 46' 45.9"W	58	1200	2022-12-27	S. Chiva, F. Gasulla & P. Moya	OR979015	OR990828
16_4	8	6	x	Ramalina farinacea	9	18b Oroiberian, Mediterranean Central Iberian	Spain	Castellón	El Toro	Quercus sp.	39° 57' 29.1"N, 0° 46' 45.9"W	58	1200	2022-12-27	S. Chiva, F. Gasulla & P. Moya	OR979016	OR990829
16_5					2	18b Oroiberian, Mediterranean Central Iberian	Spain	Castellón	El Toro	Quercus sp.	39° 57' 29.1"N, 0° 46' 45.9"W	58	1200	2022-12-27	S. Chiva, F. Gasulla & P. Moya		OR990830
17_1					30	18b Oroiberian, Mediterranean Central Iberian	Spain	Castellón	El Toro	Quercus sp.	39° 57' 29.1"N, 0° 46' 45.9"W	58	1200	2022-12-27	S. Chiva, F. Gasulla & P. Moya		OR990831
17_2					9	18b Oroiberian, Mediterranean Central Iberian	Spain	Castellón	El Toro	Quercus sp.	39° 57' 29.1"N, 0° 46' 45.9"W	58	1200	2022-12-27	S. Chiva, F. Gasulla & P. Moya		OR990832
17_3	8	6	x	Ramalina farinacea	3	18b Oroiberian, Mediterranean Central Iberian	Spain	Castellón	El Toro	Quercus sp.	39° 57' 29.1"N, 0° 46' 45.9"W	58	1200	2022-12-27	S. Chiva, F. Gasulla & P. Moya	OR979017	OR990833
17_4	8	6	x	Ramalina farinacea	9	18b Oroiberian, Mediterranean Central Iberian	Spain	Castellón	El Toro	Quercus sp.	39° 57' 29.1"N, 0° 46' 45.9"W	58	1200	2022-12-27	S. Chiva, F. Gasulla & P. Moya	OR979019	OR990834
17_5	8	6	x	Ramalina farinacea	9	18b Oroiberian, Mediterranean Central Iberian	Spain	Castellón	El Toro	Quercus sp.	39° 57' 29.1"N, 0° 46' 45.9"W	58	1200	2022-12-27	S. Chiva, F. Gasulla & P. Moya	OR979018	OR990835
1733					9	15b Carpetano-Leonese, Mediterranean West Iberian	Spain	León	Vega de Espiraneda	Quercus robur	42º43'12"N, 6º39'17"W	95	656		Isaac Garrido-Benavent		OR990836
1734					9	4a Cantabroatlantic, Atlantic European	Portugal	Viana do Castelo	Vilanova de Cerveira	Fraxinus excelsior	41º56'30.2"N, 8º44'44.4"W	5m	5	2022-07-15	S. Chiva		OR990837
1735	8	6	x	Ramalina farinacea	9	4a Cantabroatlantic, Atlantic European	Portugal	Viana do Castelo	Vilanova de Cerveira	Fraxinus excelsior	41º56'30.2"N, 8º44'44.4"W	5m	5	2022-07-15	S. Chiva	OR978895	OR990838
1736	8	6	x	Ramalina farinacea	31	4a Cantabroatlantic, Atlantic European	Portugal	Viana do Castelo	Vilanova de Cerveira	Fraxinus excelsior	41º56'30.2"N, 8º44'44.4"W	5m	5	2022-07-15	S. Chiva	OR978896	OR990839
1737	8	6	x	Ramalina farinacea	3	4a Cantabroatlantic, Atlantic European	Portugal	Viana do Castelo	Vilanova de Cerveira	Fraxinus excelsior	41º56'30.2"N, 8º44'44.4"W	5m	5	2022-07-15	S. Chiva	OR978897	OR990840
1738	8	6	x	Ramalina farinacea	25	4a Cantabroatlantic, Atlantic European	Spain	Pontevedra	A Guarda	Cornus sanguinea	41º52'36.9"N, 8º51'46.6"W	77m	5	2022-07-13	S. Chiva	OR978899	OR990841
1739	8	6	x	Ramalina farinacea	14	4a Cantabroatlantic, Atlantic European	Spain	Pontevedra	A Guarda	Cornus sanguinea	41º52'36.9"N, 8º51'46.6"W	77m	5	2022-07-13	S. Chiva	OR978898	OR990842
1740					25	4a Cantabroatlantic, Atlantic European	Spain	Pontevedra	A Guarda	Cornus sanguinea	41º52'36.9"N, 8º51'46.6"W	77m	5	2022-07-13	S. Chiva		OR990843
1741					9	15b Carpetano-Leonese, Mediterranean West Iberian	Spain	Zamora	Puebla de Sanabria	Quercus robur	42º03'19.9"N, 6º37'26.0"W	174	900	2022-07-10	S. Chiva		OR990844
1742					2	15b Carpetano-Leonese, Mediterranean West Iberian	Spain	Zamora	Puebla de Sanabria	Quercus robur	42º03'19.9"N, 6º37'26.0"W	174	900	2022-07-10	S. Chiva		OR990845
1743	8	6	x	Ramalina farinacea	9	15b Carpetano-Leonese, Mediterranean West Iberian	Spain	Zamora	Puebla de Sanabria	Quercus robur	42º03'19.9"N, 6º37'26.0"W	174	900	2022-07-10	S. Chiva	OR978900	OR990846
1744	8	6	x	Ramalina farinacea	9	15b Carpetano-Leonese, Mediterranean West Iberian	Spain	Zamora	Puebla de Sanabria	Quercus robur	42º03'19.9"N, 6º37'26.0"W	174	900	2022-07-10	S. Chiva	OR978901	OR990847
1745	8	6	x	Ramalina farinacea	9	15b Carpetano-Leonese, Mediterranean West Iberian	Spain	Zamora	Puebla de Sanabria	Quercus robur	42º03'19.9"N, 6º37'26.0"W	174	900	2022-07-10	S. Chiva	OR978902	OR990848
1746	8	6	x	Ramalina farinacea	9	15b Carpetano-Leonese, Mediterranean West Iberian	Spain	Palencia	Saldaña	Quercus sp.	42º33'18"N, 4º44'08"W	100	977	2022-08-04	Isaac Garrido-Benavent	OR978903	OR990849
1747					2	15b Carpetano-Leonese, Mediterranean West Iberian	Spain	Palencia	Saldaña	Quercus sp.	42º33'18"N, 4º44'08"W	100	977	2022-08-04	Isaac Garrido-Benavent		OR990850
1748					9	15b Carpetano-Leonese, Mediterranean West Iberian	Spain	Palencia	Saldaña	Quercus sp.	42º33'18"N, 4º44'08"W	100	977	2022-08-04	Isaac Garrido-Benavent		OR990851
1749					9	4b Orocantabrian, Atlantic European	Spain	León	Oseja de Sajambre	Undetermined phorophyte	43º10'10"N, 5º00'32"W	33	1330	2022-08-05	Isaac Garrido-Benavent		OR990852
1750					9	4b Orocantabrian, Atlantic European	Spain	León	Oseja de Sajambre	Undetermined phorophyte	43º10'10"N, 5º00'32"W	33	1330	2022-08-05	Isaac Garrido-Benavent		OR990853
1751	8	6	x	Ramalina farinacea	32	4b Orocantabrian, Atlantic European	Spain	León	Oseja de Sajambre	Fagus sylvatica	43º09'55"N, 5º00'35"W	33	1410	2022-08-05	Isaac Garrido-Benavent	OR978904	OR990854
1752	8	6	x	Ramalina farinacea	9	4b Orocantabrian, Atlantic European	Spain	León	Oseja de Sajambre	Fagus sylvatica	43º09'55"N, 5º00'35"W	33	1410	2022-08-05	Isaac Garrido-Benavent	OR978905	OR990855
1753	8	6	x	Ramalina farinacea	9	4b Orocantabrian, Atlantic European	Spain	León	Oseja de Sajambre	Fagus sylvatica	43º10'03"N, 5º01'00"W	33	1250	2022-08-05	Isaac Garrido-Benavent	OR978906	OR990856
1754	8	6	x	Ramalina farinacea	2	4b Orocantabrian, Atlantic European	Spain	León	Oseja de Sajambre	Fagus sylvatica	43º10'03"N, 5º01'00"W	33	1250	2022-08-05	Isaac Garrido-Benavent	OR978907	OR990857
1755					9	4b Orocantabrian, Atlantic European	Spain	León	Oseja de Sajambre	Undetermined phorophyte	43º09'30"N, 5º02'26"W	33	888	2022-08-05	Isaac Garrido-Benavent		OR990858
1756					9	4b Orocantabrian, Atlantic European	Spain	León	Oseja de Sajambre	Undetermined phorophyte	43º09'30"N, 5º02'26"W	33	888	2022-08-05	Isaac Garrido-Benavent		OR990859
1757					9	4b Orocantabrian, Atlantic European	Spain	León	Oseja de Sajambre	Undetermined phorophyte	43º08'45"N, 5º02'20"W	33	875	2022-08-05	Isaac Garrido-Benavent		OR990860
1758					3	4b Orocantabrian, Atlantic European	Spain	León	Oseja de Sajambre	Undetermined phorophyte	43º08'45"N, 5º02'20"W	33	875	2022-08-05	Isaac Garrido-Benavent		OR990861
1759	8	6	x	Ramalina farinacea	3	4b Orocantabrian, Atlantic European	Spain	Asturias	Ponga, San Juan de Beleño	Castanea sativa	43º11'13"N, 5º10'12"W	33	527	2022-08-06	Isaac Garrido-Benavent	OR978908	OR990862
1760	8	6	x	Ramalina farinacea	1	4b Orocantabrian, Atlantic European	Spain	Asturias	Ponga, San Juan de Beleño	Castanea sativa	43º11'13"N, 5º10'12"W	33	527	2022-08-06	Isaac Garrido-Benavent	OR978909	OR990863
1761	8	6	x	Ramalina farinacea	1	4b Orocantabrian, Atlantic European	Spain	Asturias	Ponga, Sobrefoz	Malus domestica	43º10'18"N, 5º10'41"W	34	613	2022-08-06	Isaac Garrido-Benavent	OR978910	OR990864
1762	8	6	x	Ramalina farinacea	3	4b Orocantabrian, Atlantic European	Spain	Asturias	Ponga, Sobrefoz	Malus domestica	43º10'18"N, 5º10'41"W	34	613	2022-08-06	Isaac Garrido-Benavent	OR978911	OR990865
1763					1	4b Orocantabrian, Atlantic European	Spain	Asturias	Ponga, Abiegos	Undetermined deciduous tree	43º11'42"N, 5º10'57"W	32	450	2022-08-06	Isaac Garrido-Benavent		OR990866
1764					3	4b Orocantabrian, Atlantic European	Spain	Asturias	Ponga, Abiegos	Undetermined deciduous tree	43º11'42"N, 5º10'57"W	32	450	2022-08-06	Isaac Garrido-Benavent		OR990867
1765					9	4b Orocantabrian, Atlantic European	Spain	Asturias	Ponga, San Juan de Beleño	Fagus sylvatica	43º08'56"N, 5º07'27"W	37	1030	2022-08-06	Isaac Garrido-Benavent		OR990868
1766					9	4b Orocantabrian, Atlantic European	Spain	Asturias	Ponga, San Juan de Beleño	Fagus sylvatica	43º08'56"N, 5º07'27"W	37	1030	2022-08-06	Isaac Garrido-Benavent		OR990869
1767	8	6	x	Ramalina farinacea	2	4b Orocantabrian, Atlantic European	Spain	Asturias	Ponga, San Juan de Beleño	Fagus sylvatica	43º08'15.5"N, 5º07'41.3"W	37	1010	2022-08-06	Isaac Garrido-Benavent	OR978912	OR990870
1768	8	6	x	Ramalina farinacea	2	4b Orocantabrian, Atlantic European	Spain	Asturias	Ponga, San Juan de Beleño	Fagus sylvatica	43º08'15.5"N, 5º07'41.3"W	37	1010	2022-08-06	Isaac Garrido-Benavent	OR978913	OR990871
1769	8	6	x	Ramalina farinacea	3	4b Orocantabrian, Atlantic European	Spain	Asturias	Ponga, San Juan de Beleño	Crataegus sp.	43º09'20"N, 5º07'24"W	37	1200	2022-08-06	Isaac Garrido-Benavent	OR978914	OR990872
1770	8	6	x	Ramalina farinacea	2	4b Orocantabrian, Atlantic European	Spain	Asturias	Ponga, San Juan de Beleño	Fagus sylvatica	43º09'20"N, 5º07'24"W	37	1200	2022-08-06	Isaac Garrido-Benavent	OR978915	OR990873
1771					3	4b Orocantabrian, Atlantic European	Spain	Asturias	Ponga, San Juan de Beleño	Fagus sylvatica	43º10'41"N, 5º07'41"W	37	1200	2022-08-06	Isaac Garrido-Benavent		OR990874
1772					2	4b Orocantabrian, Atlantic European	Spain	Asturias	Ponga, San Juan de Beleño	Fagus sylvatica	43º10'41"N, 5º07'41"W	37	1200	2022-08-06	Isaac Garrido-Benavent		OR990875
1774					2	4b Orocantabrian, Atlantic European	Spain	Leon	Oseja de Sajambre	Fagus sylvatica	43º06'01"N, 5º01'06"W	44	1280	2022-08-09	Isaac Garrido-Benavent		OR990876
1775	8	6	x	Ramalina farinacea	3	4b Orocantabrian, Atlantic European	Spain	Leon	Oseja de Sajambre	Fagus sylvatica	43º06'01"N, 5º01'06"W	44	1280	2022-08-09	Isaac Garrido-Benavent	OR978916	OR990877
1776	8	6	x	Ramalina farinacea	2	4b Orocantabrian, Atlantic European	Spain	Cantabria	Vega de Liébana	Quercus ilex	43º05'10"N, 4º43'32"W	39	1160	2022-08-09	Isaac Garrido-Benavent	OR978917	OR990878
1777	8	6	x	Ramalina farinacea	9	4b Orocantabrian, Atlantic European	Spain	Cantabria	Vega de Liébana	Quercus ilex	43º05'10"N, 4º43'32"W	39	1160	2022-08-09	Isaac Garrido-Benavent	OR978918	OR990879
1778			x	Ramalina farinacea	33	4b Orocantabrian, Atlantic European	Spain	Cantabria	Vega de Liébana	Quercus ilex	43º05'47"N, 4º39'31"W	39	518	2022-08-09	Isaac Garrido-Benavent	OR978919	OR990880
1779					9	4b Orocantabrian, Atlantic European	Spain	Cantabria	Vega de Liébana	Quercus ilex	43º05'47"N, 4º39'31"W	39	518	2022-08-09	Isaac Garrido-Benavent		OR990881
1780					3	4a Cantabroatlantic, Atlantic European	Spain	Cantabria	Ramales de la Victoria	Quercus petraea	43º14'16"N, 3º26'42"W	20	337	2022-08-10	Isaac Garrido-Benavent		OR990882
1782					9	4a Cantabroatlantic, Atlantic European	Spain	Cantabria	Ramales de la Victoria	Quercus ilex	43º14'39"N, 3º28'56"W	20	339	2022-08-10	Isaac Garrido-Benavent		OR990883
1783	8	6	x	Ramalina farinacea	14	4a Cantabroatlantic, Atlantic European	Spain	Cantabria	Ramales de la Victoria	Quercus ilex	43º14'39"N, 3º28'56"W	20	339	2022-08-10	Isaac Garrido-Benavent	OR978920	OR990884
1784	8	6	x	Ramalina farinacea	9	4a Cantabroatlantic, Atlantic European	Spain	País Vasco	Lanzas Agudas, Hayedo de Balgerri	Fagus sylvatica	43º10'24"N, 3º20'46"W	28	624	2022-08-13	Isaac Garrido-Benavent	OR978921	OR990885
1785	8	6	x	Ramalina farinacea	3	4a Cantabroatlantic, Atlantic European	Spain	País Vasco	Lanzas Agudas, Hayedo de Balgerri	Fagus sylvatica	43º10'24"N, 3º20'46"W	28	624	2022-08-13	Isaac Garrido-Benavent	OR978922	OR990886
1786	8	6	x	Ramalina farinacea	3	18b Oroiberian, Mediterranean Central Iberian	Spain	Burgos	Quintana de Valdivielso, Pto de la Mazorra	Quercus ilex subsp. rotundifolia	42º49'53"N, 3º37'07"W	70	988	2022-08-14	Isaac Garrido-Benavent	OR978923	OR990887
1787					9	18b Oroiberian, Mediterranean Central Iberian	Spain	Burgos	Quintana de Valdivielso, Pto de la Mazorra	Quercus ilex subsp. rotundifolia	42º49'53"N, 3º37'07"W	70	988	2022-08-14	Isaac Garrido-Benavent		OR990888
1788					9	18a Castillian, Mediterranean Central Iberian	Spain	Burgos	Villaverde-Peñahorada	Quercus ilex subsp. rotundifolia	42º29'05"N, 3º39'16"W	106	901	2022-08-14	Isaac Garrido-Benavent		OR990889
1789					9	18a Castillian, Mediterranean Central Iberian	Spain	Burgos	Villaverde-Peñahorada	Quercus ilex subsp. rotundifolia	42º29'05"N, 3º39'16"W	106	901	2022-08-14	Isaac Garrido-Benavent		OR990890
1790					9	18a Castillian, Mediterranean Central Iberian	Spain	Burgos	Salas de los Infantes	Quercus pyrenaica	42º0'18"N, 3º18'46"W	152	960	2022-08-14	Isaac Garrido-Benavent		OR990891
1792	8	6	x	Ramalina farinacea	9	18a Castillian, Mediterranean Central Iberian	Spain	Burgos	Salas de los Infantes	Quercus pyrenaica	42º0'18"N, 3º18'46"W	152	960	2022-08-14	Isaac Garrido-Benavent	OR978924	OR990892
1793			x	Ramalina farinacea	34	19a Valencian-Catalonian, Balearic-Catalonian-Provençal	Spain	Valencia	Barx	Quercus ilex subsp. rotundifolia	39º00'14.07"N, 0º18'36.44"W	12	476	2022-09-14	Isaac Garrido-Benavent	OR978925	OR990893
1	8	6		Ramalina farinacea	3	5a Subatlantic, Central European	Norway	Bergen	Vestland	Sorbus meinichii	60° 23' 44.1"N, 5° 23' 4.4"E	4	200	2023-01-31	Tor Tonsberg	OR978818	OR990615
1b					3	6a Subatlantic, Central European	Norway	Bergen	Vestland	Sorbus meinichii	60° 23' 44.1"N, 5° 23' 4.4"E	4	201	2023-02-01	Tor Tonsberg	OR978818	OR990616
3	8	6		Ramalina farinacea	6	5a Subatlantic, Central European	Norway	Bergen	Vestland	Sorbus meinichii	60° 23' 44.1"N, 5° 23' 4.4"E	4	200	2023-01-31	Tor Tonsberg	OR978781	OR990617
4	8	6		Ramalina farinacea	1	5a Subatlantic, Central European	Norway	Bergen	Vestland	Sorbus hybrida	60° 23' 44.1"N, 5° 23' 4.4"E	4	200	2023-01-31	Tor Tonsberg	OR978819	OR990618
5	8	6		Ramalina farinacea	3	5a Subatlantic, Central European	Norway	Bergen	Vestland	Sorbus hybrida	60° 23' 44.1"N, 5° 23' 4.4"E	4	200	2023-01-31	Tor Tonsberg	OR978782	OR990619
6	4	2		Ramalina sp.	3	5a Subatlantic, Central European	Norway	Bergen	Vestland	Sorbus hybrida	60° 23' 44.1"N, 5° 23' 4.4"E	4	200	2023-01-31	Tor Tonsberg	OR978777	OR990620
7	8	6		Ramalina farinacea	3	5a Subatlantic, Central European	Norway	Bergen	Vestland	Sorbus meinichii	60° 23' 44.1"N, 5° 23' 4.4"E	4	200	2023-01-31	Tor Tonsberg	OR978820	OR990621
8					10	5a Subatlantic, Central European	Norway	Bergen	Vestland	Sorbus hybrida	60° 23' 44.1"N, 5° 23' 4.4"E	4	200	2023-01-31	Tor Tonsberg		OR990622
9	8	6		Ramalina farinacea	40	5c Hemiboreal Baltic, Central European	Sweden	Uppland	Uppsala	Quercus robur	59.83194 N 17.59083E	77	550	2023-02-16	Martin Westberg	OR978821	OR990623
10				Ramalina farinacea	18	5c Hemiboreal Baltic, Central European	Sweden	Uppland	Uppsala	Quercus robur	59.83194 N 17.59083E	77	550	2023-02-16	Martin Westberg	OR978783	OR990624
11	8	6		Ramalina farinacea	19	5c Hemiboreal Baltic, Central European	Sweden	Uppland	Uppsala	Quercus robur	59.83194 N 17.59083E	77	550	2023-02-16	Martin Westberg	OR978822	OR990625
12	8	6		Ramalina farinacea	6	5c Hemiboreal Baltic, Central European	Sweden	Uppland	Uppsala	Quercus robur	59.83194 N 17.59083E	77	550	2023-02-16	Martin Westberg	OR978823	OR990626
13	8	6		Ramalina farinacea	1	5c Hemiboreal Baltic, Central European	Sweden	Uppland	Uppsala	Quercus robur	59.83194 N 17.59083E	77	550	2023-02-16	Martin Westberg	OR978824	OR990627
15	8	6		Ramalina farinacea	20	5c Hemiboreal Baltic, Central European	Sweden	Uppland	Uppsala	Quercus robur	59.83194 N 17.59083E	77	550	2023-02-16	Martin Westberg	OR978825	OR990628
16	8	6		Ramalina farinacea	3	5c Hemiboreal Baltic, Central European	Sweden	Uppland	Uppsala	Quercus robur	59.83164 N 17.59091 E	77	550	2023-02-16	Martin Westberg	OR978826	OR990629
17	8	6		Ramalina farinacea	1	5c Hemiboreal Baltic, Central European	Sweden	Uppland	Uppsala	Quercus robur	59.83202 N 17.59063 E	77	550	2023-02-16	Martin Westberg	OR978827	OR990630
18				Ramalina farinacea	7	5c Hemiboreal Baltic, Central European	Sweden	Uppland	Uppsala	Quercus robur	59.83194 N 17.59083E	77	550	2023-02-16	Martin Westberg	OR978828	OR990631
19					3	5c Hemiboreal Baltic, Central European	Estonia	Vorumaa	Tallikeste	Salix sp.	57° 45' 4.0"N, 27° 21' 58.7"E	42	100	2023-02-22	Kristiina Mark		OR990632
20	8	6		Ramalina farinacea	3	5c Hemiboreal Baltic, Central European	Estonia	Vorumaa	Tallikeste	Salix sp.	57° 45' 4.0"N, 27° 21' 58.7"E	42	100	2023-02-22	Kristiina Mark	OR978829	OR990633
21	8	6		Ramalina farinacea	3	5c Hemiboreal Baltic, Central European	Estonia	Vorumaa	Tallikeste	Salix sp.	57° 45' 4.0"N, 27° 21' 58.7"E	42	100	2023-02-22	Kristiina Mark	OR978830	OR990634
23	8	6		Ramalina farinacea	3	5c Hemiboreal Baltic, Central European	Estonia	Vorumaa	Tallikeste	Salix sp.	57° 45' 4.0"N, 27° 21' 58.7"E	42	100	2023-02-22	Kristiina Mark	OR978831	OR990635
24	8	6		Ramalina farinacea	1	5c Hemiboreal Baltic, Central European	Estonia	Vorumaa	Tallikeste	Salix sp.	57° 45' 4.0"N, 27° 21' 58.7"E	42	100	2023-02-22	Kristiina Mark	OR978832	OR990636
25					19	5c Hemiboreal Baltic, Central European	Estonia	Vorumaa	Tallikeste	Salix sp.	57° 45' 4.0"N, 27° 21' 58.7"E	42	100	2023-02-22	Kristiina Mark		OR990637
27	8	6		Ramalina farinacea	3	5c Hemiboreal Baltic, Central European	Finland	Uusimaa	Kirkkonummi	Quercus robur	60.0411N 24.4168E	1	5	2023-02-27	Leena Myllis	OR978833	OR990638
28	8	6		Ramalina farinacea	1	5c Hemiboreal Baltic, Central European	Finland	Uusimaa	Kirkkonummi	Quercus robur	60.0411N 24.4168E	1	5	2023-02-27	Leena Myllis	OR978834	OR990639
29	8	6		Ramalina farinacea	3	5c Hemiboreal Baltic, Central European	Finland	Uusimaa	Kirkkonummi	Quercus robur	60.0411N 24.4168E	1	5	2023-02-27	Leena Myllis	OR978835	OR990640
30	8	6		Ramalina farinacea	3	5c Hemiboreal Baltic, Central European	Finland	Uusimaa	Kirkkonummi	Quercus robur	60.0411N 24.4168E	1	5	2023-02-27	Leena Myllis	OR978836	OR990641
31	8	6		Ramalina farinacea	35	5c Hemiboreal Baltic, Central European	Finland	Uusimaa	Kirkkonummi	Quercus robur	60.0411N 24.4168E	1	5	2023-02-27	Leena Myllis	OR978837	OR990642
32	8	6		Ramalina farinacea	3	5c Hemiboreal Baltic, Central European	Finland	Uusimaa	Kirkkonummi	Quercus robur	60.0411N 24.4168E	1	5	2023-02-27	Leena Myllis	OR978838	OR990643
33				Ramalina farinacea	4	5c Hemiboreal Baltic, Central European	Finland	Uusimaa	Kirkkonummi	Quercus robur	60.0411N 24.4168E	1	5	2023-02-27	Leena Myllis	OR978839	OR990645
34	8	6		Ramalina farinacea	3	5c Hemiboreal Baltic, Central European	Finland	Uusimaa	Kirkkonummi	Quercus robur	60.0411N 24.4168E	1	5	2023-02-27	Leena Myllis	OR978840	OR990646
35	8	6		Ramalina farinacea	1	5c Hemiboreal Baltic, Central European	Finland	Uusimaa	Kirkkonummi	Quercus robur	60.0411N 24.4168E	1	5	2023-02-27	Leena Myllis	OR978841	OR990647
36	8	6		Ramalina farinacea	3	8d Eastern Alpine, Alpine	Italy	Tardisio	Laghi di fusine	Acer sp.	46º28`40``N 13º 38`34`` E	80	1000	2023-03-04	Lucia Muggia	OR978842	OR990648
38	8	6		Ramalina farinacea	9	8d Eastern Alpine, Alpine	Italy	Tardisio	Laghi di fusine	Acer sp.	46º28`40``N 13º 38`34`` E	80	1000	2023-03-04	Lucia Muggia	OR978843	OR990649
41	8	6		Ramalina farinacea	9	8d Eastern Alpine, Alpine	Italy	Tardisio	Laghi di fusine	Acer sp.	46º28`40``N 13º 38`34`` E	80	1000	2023-03-04	Lucia Muggia	OR978844	OR990650
42					3	8d Eastern Alpine, Alpine	Italy	Tardisio	Laghi di fusine	Acer sp.	46º28`40``N 13º 38`34`` E	80	1000	2023-03-04	Lucia Muggia		OR990651
45					9	18b Oroiberian, Mediterranean Central Iberian	Spain	Castellon	Toro Pinar	Pinus sylvestris	39°54'12.6"N, 0°48'31.2"W	58	1480	2023-03-21	P. Moya & S. Chiva		OR990652
46	8	6		Ramalina farinacea	9	18b Oroiberian, Mediterranean Central Iberian	Spain	Castellon	Toro Pinar	Pinus sylvestris	39°54'12.6"N, 0°48'31.2"W	58	1480	2023-03-21	P. Moya & S. Chiva	OR978845	OR990653
47					9	18b Oroiberian, Mediterranean Central Iberian	Spain	Castellon	Toro Pinar	Pinus sylvestris	39°54'12.6"N, 0°48'31.2"W	58	1480	2023-03-21	P. Moya & S. Chiva		OR990654
48	8	6		Ramalina farinacea	2	18b Oroiberian, Mediterranean Central Iberian	Spain	Castellon	Toro Pinar	Pinus sylvestris	39°54'12.6"N, 0°48'31.2"W	58	1480	2023-03-21	P. Moya & S. Chiva	OR978846	OR990656
50					9	18b Oroiberian, Mediterranean Central Iberian	Spain	Castellon	Toro Pinar	Pinus sylvestris	39°54'12.6"N, 0°48'31.2"W	58	1480	2023-03-21	P. Moya & S. Chiva		OR990657
51	8	6		Ramalina farinacea	14	18b Oroiberian, Mediterranean Central Iberian	Spain	Castellon	Toro Pinar	Pinus sylvestris	39°54'12.6"N, 0°48'31.2"W	58	1480	2023-03-21	P. Moya & S. Chiva	OR978847	OR990658
52					9	18b Oroiberian, Mediterranean Central Iberian	Spain	Castellon	Toro Carrascal	Quercus sp.	39°57'18.5"N, 0°47'07.5"W	58	1240	2023-03-21	P. Moya & S. Chiva		OR990659
53				Ramalina farinacea	37	18b Oroiberian, Mediterranean Central Iberian	Spain	Castellon	Toro Carrascal	Quercus sp.	39°57'18.5"N, 0°47'07.5"W	58	1240	2023-03-21	P. Moya & S. Chiva	OR978848	OR990660
54	8	6		Ramalina farinacea	3	18b Oroiberian, Mediterranean Central Iberian	Spain	Castellon	Toro Carrascal	Quercus sp.	39°57'18.5"N, 0°47'07.5"W	58	1240	2023-03-21	P. Moya & S. Chiva	OR978849	OR990661
55	8	6		Ramalina farinacea	2	18b Oroiberian, Mediterranean Central Iberian	Spain	Castellon	Toro Carrascal	Quercus sp.	39°57'18.5"N, 0°47'07.5"W	58	1240	2023-03-21	P. Moya & S. Chiva	OR978850	OR990662
56	8	6		Ramalina farinacea	1	18b Oroiberian, Mediterranean Central Iberian	Spain	Castellon	Toro Carrascal	Quercus sp.	39°57'18.5"N, 0°47'07.5"W	58	1240	2023-03-21	P. Moya & S. Chiva	OR978851	OR990663
57	8	6		Ramalina farinacea	3	18b Oroiberian, Mediterranean Central Iberian	Spain	Castellon	Toro Carrascal	Quercus sp.	39°57'18.5"N, 0°47'07.5"W	58	1240	2023-03-21	P. Moya & S. Chiva	OR978852	OR990664
58	8	6		Ramalina farinacea	25	18b Oroiberian, Mediterranean Central Iberian	Spain	Castellon	Toro Carrascal	Quercus sp.	39°57'18.5"N, 0°47'07.5"W	58	1240	2023-03-21	P. Moya & S. Chiva	OR978853	OR990665
59	8	6		Ramalina farinacea	2	18b Oroiberian, Mediterranean Central Iberian	Spain	Castellon	Toro Carrascal	Quercus sp.	39°57'18.5"N, 0°47'07.5"W	58	1240	2023-03-21	P. Moya & S. Chiva	OR978854	OR990666
60	4	2		Ramalina sp.	9	5b Middel European, Central European	Czech Republic	Karlovy Vary	Prebuz	Acer pseudoplatanus	50° 21' 50.3"N, 12° 37' 10.8"E	425	900	2023-02-16	Jana Steinova & Ondrej Peksa	OR978776	OR990667
61	8	6		Ramalina farinacea	9	5b Middel European, Central European	Czech Republic	Karlovy Vary	Prebuz	Acer pseudoplatanus	50° 21' 50.3"N, 12° 37' 10.8"E	425	900	2023-02-16	Jana Steinova & Ondrej Peksa	OR978855	OR990668
62				Ramalina subfarinacea	9	5b Middel European, Central European	Czech Republic	Karlovy Vary	Prebuz	Acer pseudoplatanus	50° 21' 50.3"N, 12° 37' 10.8"E	425	900	2023-02-16	Jana Steinova & Ondrej Peksa	OR978785	OR990669
63					9	5b Middel European, Central European	Czech Republic	Karlovy Vary	Prebuz	Acer pseudoplatanus	50° 21' 50.3"N, 12° 37' 10.8"E	425	900	2023-02-16	Jana Steinova & Ondrej Peksa		OR990670
64	8	6		Ramalina farinacea	3	5b Middel European, Central European	Czech Republic	Karlovy Vary	Prebuz	Acer pseudoplatanus	50° 21' 50.3"N, 12° 37' 10.8"E	425	900	2023-02-16	Jana Steinova & Ondrej Peksa	OR978856	OR990671
65	8	6		Ramalina farinacea	3	5b Middel European, Central European	Czech Republic	Karlovy Vary	Prebuz	Acer pseudoplatanus	50° 21' 50.3"N, 12° 37' 10.8"E	425	900	2023-02-16	Jana Steinova & Ondrej Peksa	OR978857	OR990672
66				Ramalina subfarinacea	3	5b Middel European, Central European	Czech Republic	Karlovy Vary	Prebuz	Acer pseudoplatanus	50° 21' 50.3"N, 12° 37' 10.8"E	425	900	2023-02-16	Jana Steinova & Ondrej Peksa	OR978786	OR990673
67				Ramalina farinacea	31	5b Middel European, Central European	Czech Republic	Karlovy Vary	Prebuz	Acer pseudoplatanus	50° 21' 50.3"N, 12° 37' 10.8"E	425	900	2023-02-16	Jana Steinova & Ondrej Peksa	OR978787	OR990674
68	4	2		Ramalina sp.	9	5b Middel European, Central European	Czech Republic	Karlovy Vary	Prebuz	Acer pseudoplatanus	50° 21' 50.3"N, 12° 37' 10.8"E	425	900	2023-02-16	Jana Steinova & Ondrej Peksa	OR978779	OR990675
69	8	6		Ramalina farinacea	3	4a, Cantabroatlantic, Atlantic European	France	Paris	Fontainebleau	Tilia platyphyllos	48°24'10.97"N 2°41'59.38"E	226	76	2023-05-22	Isaac Garrido-Benavent	OR978858	OR990676
70	8	6		Ramalina farinacea	3	4a, Cantabroatlantic, Atlantic European	France	Paris	Fontainebleau	Tilia platyphyllos	48°24'10.97"N 2°41'59.38"E	226	76	2023-05-22	Isaac Garrido-Benavent	OR978859	OR990677
71	8	6		Ramalina farinacea	26	4a, Cantabroatlantic, Atlantic European	France	Paris	Avon-Fontainebleau	Fagus sylvatica	48°25'14.25"N 2°43'31.26"E	226	97	2023-05-22	Isaac Garrido-Benavent	OR978860	OR990678
72	8	6		Ramalina farinacea	3	4a, Cantabroatlantic, Atlantic European	France	Paris	Avon-Fontainebleau	Fagus sylvatica	48°25'14.25"N 2°43'31.26"E	226	97	2023-05-22	Isaac Garrido-Benavent	OR978861	OR990679
74	8	6		Ramalina farinacea	3	4a, Cantabroatlantic, Atlantic European	France	Paris	Avon-Fontainebleau	Fagus sylvatica	48°25'14.25"N 2°43'31.26"E	226	97	2023-05-22	Isaac Garrido-Benavent	OR978862	OR990680
75	8	6		Ramalina farinacea	3	4a, Cantabroatlantic, Atlantic European	France	Paris	Avon-Fontainebleau	Aesculus hippocastanum	48°24'23.98"N 2°42'50.10"E	226	68	2023-05-22	Isaac Garrido-Benavent	OR978863	OR990682
76					1	4a, Cantabroatlantic, Atlantic European	France	Paris	Avon-Fontainebleau	Aesculus hippocastanum	48°24'23.98"N 2°42'50.10"E	226	68	2023-05-22	Isaac Garrido-Benavent		OR990683
77	8	6		Ramalina farinacea	3	4a, Cantabroatlantic, Atlantic European	France	Paris	Avon-Fontainebleau	Aesculus hippocastanum	48°24'23.98"N 2°42'50.10"E	226	68	2023-05-22	Isaac Garrido-Benavent	OR978864	OR990684
78	8	6		Ramalina farinacea	3	4a, Cantabroatlantic, Atlantic European	France	Paris	Avon-Fontainebleau	Aesculus hippocastanum	48°24'23.98"N 2°42'50.10"E	226	68	2023-05-22	Isaac Garrido-Benavent	OR978865	OR990685
79	8	6		Ramalina farinacea	3	4a, Cantabroatlantic, Atlantic European	France	Paris	Versalles	Aesculus hippocastanum	48°48'33.63"N 2° 7'3.17"E	165	68	2023-05-23	Isaac Garrido-Benavent	OR978866	OR990686
81	8	6		Ramalina farinacea	1	4a, Cantabroatlantic, Atlantic European	France	Paris	Versalles	Aesculus hippocastanum	48°48'33.63"N 2° 7'3.17"E	165	68	2023-05-23	Isaac Garrido-Benavent	OR978867	OR990687
82	8	6		Ramalina farinacea	3	4a, Cantabroatlantic, Atlantic European	France	Paris	Versalles	Aesculus hippocastanum	48°48'33.63"N 2° 7'3.17"E	165	68	2023-05-23	Isaac Garrido-Benavent	OR978868	OR990688
83				Ramalina sp.	38	18a Castillian, Mediterranean Central Iberian	Spain	Albacete	Letur	Prunus dulcis	38°18'55.3"N 2°07'12.0"W	130	908	2023-05-27	Isaac Garrido-Benavent	OR978780	OR990689
84	4	2		Ramalina sp.	9	18a Castillian, Mediterranean Central Iberian	Spain	Albacete	Letur	Prunus dulcis	38°18'55.3"N 2°07'12.0"W	130	908	2023-05-27	Isaac Garrido-Benavent	OR978778	OR990690
85	8	6		Ramalina farinacea	1	18a Castillian, Mediterranean Central Iberian	Spain	Albacete	Letur	Prunus dulcis	38°18'55.3"N 2°07'12.0"W	130	908	2023-05-27	Isaac Garrido-Benavent	OR978869	OR990691
87	8	6		Ramalina farinacea	1	5c Hemiboreal Baltic, Central European	Finland	Uusimaa	Kirkkonummi	Quercus robur	60°2'28.0"N, 22° 25'0.5"E	316	37	13.6.2023	Leena Myllis	OR978784	OR990692
88				Ramalina farinacea	39	5c Hemiboreal Baltic, Central European	Finland	Uusimaa	Kirkkonummi	Quercus robur	60°2'28.0"N, 22° 25'0.5"E	316	37	13.6.2023	Leena Myllis	OR978870	OR990694
89	8	6		Ramalina farinacea	1	5c Hemiboreal Baltic, Central European	Finland	Uusimaa	Kirkkonummi	Quercus robur	60°2'28.0"N, 22° 25'0.5"E	316	37	13.6.2023	Leena Myllis	OR978871	OR990695
90	8	6		Ramalina farinacea	1	5c Hemiboreal Baltic, Central European	Finland	Uusimaa	Kirkkonummi	Quercus robur	60°2'28.0"N, 22° 25'0.5"E	316	37	13.6.2023	Leena Myllis	OR978872	OR990696
91	8	6		Ramalina farinacea	3	5c Hemiboreal Baltic, Central European	Finland	Uusimaa	Kirkkonummi	Quercus robur	60°2'28.0"N, 22° 25'0.5"E	316	37	13.6.2023	Leena Myllis	OR978873	OR990697
92	8	6		Ramalina farinacea	1	5c Hemiboreal Baltic, Central European	Finland	Uusimaa	Kirkkonummi	Quercus robur	60°2'28.0"N, 22° 25'0.5"E	316	37	13.6.2023	Leena Myllis	OR978874	OR990698
93	8	6		Ramalina farinacea	3	5c Hemiboreal Baltic, Central European	Finland	Uusimaa	Kirkkonummi	Quercus robur	60°2'28.0"N, 22° 25'0.5"E	316	37	13.6.2023	Leena Myllis	OR978875	OR990699
94	8	6		Ramalina farinacea	3	5c Hemiboreal Baltic, Central European	Finland	Uusimaa	Kirkkonummi	Quercus robur	60°2'28.0"N, 22° 25'0.5"E	316	37	13.6.2024	Leena Myllis	OR978876	OR990700
95	8	6		Ramalina farinacea	3	5c Hemiboreal Baltic, Central European	Finland	Uusimaa	Kirkkonummi	Quercus robur	60°2'28.0"N, 22° 25'0.5"E	316	37	13.6.2025	Leena Myllis	OR978877	OR990701
96	8	6		Ramalina farinacea	1	5c Hemiboreal Baltic, Central European	Estonia	Vorumaa	Tallikeste	Salix sp.	57° 45' 4.0"N, 27° 21' 58.7"E	42	50	13.6.2023	Kristiina Mark	OR978878	OR990702
97	8	6		Ramalina farinacea	3	5c Hemiboreal Baltic, Central European	Estonia	Vorumaa	Tallikeste	Salix sp.	57° 45' 4.0"N, 27° 21' 58.7"E	42	50	13.6.2023	Kristiina Mark	OR978879	OR990703
98	8	6		Ramalina farinacea	3	5c Hemiboreal Baltic, Central European	Estonia	Vorumaa	Tallikeste	Salix sp.	57° 45' 4.0"N, 27° 21' 58.7"E	42	50	13.6.2023	Kristiina Mark	OR978880	OR990704
99	8	6		Ramalina farinacea	3	5c Hemiboreal Baltic, Central European	Estonia	Vorumaa	Tallikeste	Salix sp.	57° 45' 4.0"N, 27° 21' 58.7"E	42	50	13.6.2023	Kristiina Mark	OR978881	OR990705
100	8	6		Ramalina farinacea	1	5c Hemiboreal Baltic, Central European	Estonia	Vorumaa	Tallikeste	Salix sp.	57° 45' 4.0"N, 27° 21' 58.7"E	42	50	13.6.2023	Kristiina Mark	OR978882	OR990706
102				Ramalina farinacea	5	5c Hemiboreal Baltic, Central European	Estonia	Vorumaa	Tallikeste	Salix sp.	57° 45' 4.0"N, 27° 21' 58.7"E	42	50	13.6.2023	Kristiina Mark	OR978883	OR990707
103	8	6		Ramalina farinacea	3	5c Hemiboreal Baltic, Central European	Estonia	Vorumaa	Tallikeste	Salix sp.	57° 45' 4.0"N, 27° 21' 58.7"E	42	50	13.6.2023	Kristiina Mark	OR978884	OR990708
104	8	6		Ramalina farinacea	3	5c Hemiboreal Baltic, Central European	Sweden	Uppland	Uppsala	Quercus robur	59.83194 N 17.59083E	77	550	20.6.2023	Martin Westberg	OR978885	OR990709
105	8	6		Ramalina farinacea	3	5c Hemiboreal Baltic, Central European	Sweden	Uppland	Uppsala	Quercus robur	59.83194 N 17.59083E	77	550	20.6.2023	Martin Westberg	OR978886	OR990710
106	8	6		Ramalina farinacea	3	5c Hemiboreal Baltic, Central European	Sweden	Uppland	Uppsala	Quercus robur	59.83194 N 17.59083E	77	550	20.6.2023	Martin Westberg	OR978887	OR990711
107	8	6		Ramalina farinacea	1	5c Hemiboreal Baltic, Central European	Sweden	Uppland	Uppsala	Quercus robur	59.83194 N 17.59083E	77	550	20.6.2023	Martin Westberg	OR978888	OR990712
109	8	6		Ramalina farinacea	1	5c Hemiboreal Baltic, Central European	Sweden	Uppland	Uppsala	Quercus robur	59.83194 N 17.59083E	77	550	20.6.2023	Martin Westberg	OR978889	OR990713
110					1	5c Hemiboreal Baltic, Central European	Sweden	Uppland	Uppsala	Quercus robur	59.83194 N 17.59083E	77	550	20.6.2023	Martin Westberg		OR990714
111	8	6		Ramalina farinacea	3	5c Hemiboreal Baltic, Central European	Sweden	Uppland	Uppsala	Quercus robur	59.83194 N 17.59083E	77	550	20.6.2023	Martin Westberg	OR978890	OR990715
115	8	6		Ramalina farinacea	19	5c Hemiboreal Baltic, Central European	Sweden	Uppland	Uppsala	Quercus robur	59.83194 N 17.59083E	77	550	20.6.2023	Martin Westberg	OR978891	OR990716
116				Ramalina farinacea	21	5b Middel European, Central European	Czech Republic	Karlovy Vary	Prebuz	Acer pseudoplatanus	50° 21' 50.3"N, 12° 37' 10.8"E	425	900	2023-06-19	Jana Steinova & Ondrej Peksa	OR978892	OR990717
118	8	6		Ramalina farinacea	3	5b Middel European, Central European	Czech Republic	Karlovy Vary	Prebuz	Acer pseudoplatanus	50° 21' 50.3"N, 12° 37' 10.8"E	425	900	2023-06-19	Jana Steinova & Ondrej Peksa	OR978893	OR990718
120	8	6		Ramalina farinacea	9	5b Middel European, Central European	Czech Republic	Karlovy Vary	Prebuz	Acer pseudoplatanus	50° 21' 50.3"N, 12° 37' 10.8"E	425	900	2023-06-19	Jana Steinova & Ondrej Peksa	OR978894	OR990719
124	8	6		Ramalina farinacea	9	5b Middel European, Central European	Czech Republic	Karlovy Vary	Prebuz	Acer pseudoplatanus	50° 21' 50.3"N, 12° 37' 10.8"E	425	900	2023-06-19	Jana Steinova & Ondrej Peksa	OR978790	OR990720
125	8	6		Ramalina farinacea	9	18b Oroiberian, Mediterranean Central Iberian	Spain	Castellon	El Toro	Pinus sylvestris	39°54'12.6"N, 0°48'31.2"W	58	1480	2023-07-17	P. Moya	OR978791	OR990721
126	8	6		Ramalina farinacea	3	18b Oroiberian, Mediterranean Central Iberian	Spain	Castellon	El Toro	Pinus sylvestris	39°54'12.6"N, 0°48'31.2"W	58	1480	2023-07-17	P. Moya	OR978792	OR990722
127	4	2		Ramalina sp.	9	18b Oroiberian, Mediterranean Central Iberian	Spain	Castellon	El Toro	Pinus sylvestris	39°54'12.6"N, 0°48'31.2"W	58	1480	2023-07-17	P. Moya	OR978773	OR990723
128	8	6		Ramalina farinacea	9	18b Oroiberian, Mediterranean Central Iberian	Spain	Castellon	El Toro	Pinus sylvestris	39°54'12.6"N, 0°48'31.2"W	58	1480	2023-07-17	P. Moya	OR978793	OR990724
130	4	2		Ramalina sp.	3	18b Oroiberian, Mediterranean Central Iberian	Spain	Castellon	El Toro	Pinus sylvestris	39°54'12.6"N, 0°48'31.2"W	58	1480	2023-07-17	P. Moya	OR978774	OR990725
131				Ramalina sp.	27	18b Oroiberian, Mediterranean Central Iberian	Spain	Castellon	El Toro	Pinus sylvestris	39°54'12.6"N, 0°48'31.2"W	58	1480	2023-07-17	P. Moya	OR978775	OR990726
132					11	18b Oroiberian, Mediterranean Central Iberian	Spain	Castellon	El Toro	Pinus sylvestris	39°54'12.6"N, 0°48'31.2"W	58	1480	2023-07-17	P. Moya		OR990727
133	8	6		Ramalina farinacea	3	5a Subatlantic, Central European	Norway	Bergen	Vestland	Sorbus subarranensis	60° 23' 44.1"N, 5° 23' 4.4"E	4	188	2023-07-20	Tor Tonsberg	OR978794	OR990728
135	8	6		Ramalina farinacea	26	5a Subatlantic, Central European	Norway	Bergen	Vestland	Sorbus meinichii	60° 23' 44.1"N, 5° 23' 4.4"E	4	188	2023-07-20	Tor Tonsberg	OR978795	OR990729
136	8	6		Ramalina farinacea	3	5a Subatlantic, Central European	Norway	Bergen	Vestland	Sorbus subarranensis	60° 23' 44.1"N, 5° 23' 4.4"E	4	188	2023-07-20	Tor Tonsberg	OR978796	OR990730
137	8	6		Ramalina farinacea	3	5a Subatlantic, Central European	Norway	Bergen	Vestland	Sorbus subarranensis	60° 23' 44.1"N, 5° 23' 4.4"E	4	188	2023-07-20	Tor Tonsberg	OR978797	OR990731
138	8	6		Ramalina farinacea	3	5a Subatlantic, Central European	Norway	Bergen	Vestland	Sorbus subarranensis	60° 23' 44.1"N, 5° 23' 4.4"E	4	188	2023-07-20	Tor Tonsberg	OR978798	OR990732
139	8	6		Ramalina farinacea	3	5a Subatlantic, Central European	Norway	Bergen	Vestland	Sorbus meinichii	60° 23' 44.1"N, 5° 23' 4.4"E	4	188	2023-07-20	Tor Tonsberg	OR978799	OR990733
140	8	6		Ramalina farinacea	1	5a Subatlantic, Central European	Norway	Bergen	Vestland	Sorbus meinichii	60° 23' 44.1"N, 5° 23' 4.4"E	4	188	2023-07-20	Tor Tonsberg	OR978800	OR990734
141	8	6		Ramalina farinacea	1	2a Oroscandinavian, Boreal European	Norway	Trøndelag	Rye	Cedrus sp.	63º 25' 06" N, 10º 08' 44" E	754m	72	2023-07-26	Isaac Garrido-Benavent	OR978801	OR990735
142	8	6		Ramalina farinacea	3	2a Oroscandinavian, Boreal European	Norway	Trøndelag	Rye	Acer sp.	63º 25' 06" N, 10º 08' 44" E	754m	72	2023-07-26	Isaac Garrido-Benavent	OR978802	OR990736
143	8	6		Ramalina farinacea	3	2a Oroscandinavian, Boreal European	Norway	Trondheim	Bratsberg	Alnus glutinosa	63º 20' 55" N, 10º 26' 14" E	10	76	2023-07-26	Isaac Garrido-Benavent	OR978803	OR990737
144					3	2a Oroscandinavian, Boreal European	Norway	Trondheim	Bratsberg kirkegard	Betula pendula	63º 20' 50" N, 10º 28' 52" E	11	178	2023-07-26	Isaac Garrido-Benavent		OR990738
145	8	6		Ramalina farinacea	3	2a Oroscandinavian, Boreal European	Norway	Trondheim	Bratsberg	Sorbus sp.	63º 21' 36" N, 10º 29' 10" E	10	254	2023-07-26	Isaac Garrido-Benavent	OR978804	OR990739
146	8	6		Ramalina farinacea	3	2a Oroscandinavian, Boreal European	Norway	Trondheim	Nidaros kirkegard	Betula pendula	63º 25' 37" N, 10º 23' 54" E	1	11	2023-07-26	Isaac Garrido-Benavent	OR978805	OR990740
147					3	2a Oroscandinavian, Boreal European	Norway	Trondheim	Nidaros kirkegard	Quercus robur	63º 25' 37" N, 10º 23' 54" E	1	11	2023-07-26	Isaac Garrido-Benavent		OR990741
148	8	6		Ramalina farinacea	1	2a Oroscandinavian, Boreal European	Norway	Østfold	Tromborg	Undetermined deciduous tree	59º 30' 20" N, 11º 21' 35" E	44	174	2023-07-22	Isaac Garrido-Benavent	OR978806	OR990742
149	8	6		Ramalina farinacea	3	2a Oroscandinavian, Boreal European	Norway	Østfold	Tromborg	Undetermined deciduous tree	59º 30' 20" N, 11º 21' 35" E	44	174	2023-07-22	Isaac Garrido-Benavent	OR978807	OR990743
150	8	6		Ramalina farinacea	1	2a Oroscandinavian, Boreal European	Norway	Østfold	Tromborg	Undetermined deciduous tree	59º 30' 20" N, 11º 21' 35" E	44	174	2023-07-22	Isaac Garrido-Benavent	OR978808	OR990744
151					6	2b Boreal Baltic, Boreal European	Norway	Østfold	Trøgstad, Skjønhaug, Trøgstad kirkegard	Undetermined deciduous tree	59º 38' 13" N, 11º 18' 48" E	38	179	2023-07-22	Isaac Garrido-Benavent		OR990745
152				Ramalina farinacea	22	2b Boreal Baltic, Boreal European	Norway	Østfold	Trøgstad, Skjønhaug, Trøgstad kirkegard	Undetermined deciduous tree	59º 38' 13" N, 11º 18' 48" E	38	179	2023-07-22	Isaac Garrido-Benavent	OR978809	OR990746
153				Ramalina farinacea	8	2b Boreal Baltic, Boreal European	Norway	Østfold	Trøgstad, Skjønhaug, Trøgstad kirkegard	Undetermined deciduous tree	59º 38' 13" N, 11º 18' 48" E	38	179	2023-07-22	Isaac Garrido-Benavent	OR978810	OR990747
154	8	6		Ramalina farinacea	23	2b Boreal Baltic, Boreal European	Norway	Akershus	Fetsund	Amelanchier sp.	59º 54' 51" N, 11º 09' 56" E	1	143	2023-07-23	Isaac Garrido-Benavent	OR978811	OR990748
154b				Ramalina farinacea	3	2b Boreal Baltic, Boreal European	Norway	Akershus	Fetsund	Amelanchier sp.	59º 54' 51" N, 11º 09' 56" E	1	143	2023-07-23	Isaac Garrido-Benavent	OR978811	OR990749
155	8	6		Ramalina farinacea	3	2b Boreal Baltic, Boreal European	Norway	Akershus	Fetsund	Amelanchier sp.	59º 54' 51" N, 11º 09' 56" E	1	143	2023-07-23	Isaac Garrido-Benavent	OR978812	OR990750
156	8	6		Ramalina farinacea	1	2b Boreal Baltic, Boreal European	Norway	Trøndelag	Trondheim, Trolla	Undetermined deciduous tree	63º 27' 01" N, 10º 19' 01" E	66m	9	2023-07-26	Isaac Garrido-Benavent	OR978813	OR990751
157	8	6		Ramalina farinacea	3	2a Oroscandinavian, Boreal European	Norway	Trøndelag	Trondheim, Trolla	Undetermined deciduous tree	63º 27' 01" N, 10º 19' 01" E	66m	9	2023-07-26	Isaac Garrido-Benavent	OR978814	OR990752
158	8	6		Ramalina farinacea	3	2a Oroscandinavian, Boreal European	Norway	Trøndelag	Trondheim, Trolla	Undetermined deciduous tree	63º 27' 01" N, 10º 19' 01" E	66m	9	2023-07-26	Isaac Garrido-Benavent	OR978815	OR990753
159	8	6		Ramalina farinacea	3	2a Oroscandinavian, Boreal European	Norway	Trøndelag	Rye	Undetermined deciduous tree	63º 25' 06" N, 10º 08' 44" E	800m	72	2023-07-26	Isaac Garrido-Benavent	OR978816	OR990754
160	8	6		Ramalina farinacea	3	2a Oroscandinavian, Boreal European	Norway	Trøndelag	Rye	Undetermined deciduous tree	63º 25' 06" N, 10º 08' 44" E	800m	72	2023-07-26	Isaac Garrido-Benavent	OR978817	OR990755
162	8	6		Ramalina farinacea	25	20b Sardinian, Italo-Thyrrenian	Italy	Sicilia	Erice	Quercus ilex	38°02'39.0"N 12°32'35.3"E	90m	716	2023-09-10	Gabriel Segarra	OR978788	OR990756
163					14	20b Sardinian, Italo-Thyrrenian	Italy	Sicilia	Erice	Quercus ilex	38°02'39.0"N 12°32'35.3"E	90m	716	2023-09-10	Gabriel Segarra		OR990757
164				Ramalina farinacea	12	20b Sardinian, Italo-Thyrrenian	Italy	Sicilia	Erice	Quercus ilex	38°02'39.0"N 12°32'35.3"E	90m	716	2023-09-10	Gabriel Segarra	OR978789	OR990758
SCH101			x	Ramalina farinacea	45	21a Apulian, Adriatic, Eastern Mediterranean	Italy	Campobasso	Montecilfone	Quercus sp.	41°53'32.1"N 14°50'15.1"E	16	350	2022-05-14	S. Chiva & L. Muggia	OR978680	OR990979
SCH102	8	6	x	Ramalina farinacea	9	21a Apulian, Adriatic, Eastern Mediterranean	Italy	Campobasso	Montecilfone	Quercus sp.	41°53'32.1"N 14°50'15.1"E	16	350	2022-05-14	S. Chiva & L. Muggia	OR978681	OR990980
SCH135	4	2	x	Ramalina sp.	2	21a Apulian, Adriatic, Eastern Mediterranean	Italy	Foggia	Monte Sant'Angelo	Quercus sp.	41º45'10.5''N 15º57'34.3''E	10	700	2022-05-15	S. Chiva & L. Muggia	OR978679	OR990981
SCH136	8	6	x	Ramalina farinacea	9	21a Apulian, Adriatic, Eastern Mediterranean	Italy	Foggia	Monte Sant'Angelo	Quercus sp.	41º45'10.5''N 15º57'34.3''E	10	700	2022-05-15	S. Chiva & L. Muggia	OR978682	OR990982
SCH137	8	6	x	Ramalina farinacea	3	21a Apulian, Adriatic, Eastern Mediterranean	Italy	Foggia	Monte Sant'Angelo	Quercus sp.	41º45'10.5''N 15º57'34.3''E	10	700	2022-05-15	S. Chiva & L. Muggia	OR978683	OR990983
SCH138	8	6	x	Ramalina farinacea	15	21a Apulian, Adriatic, Eastern Mediterranean	Italy	Foggia	Monte Sant'Angelo	Quercus sp.	41º45'10.5''N 15º57'34.3''E	10	700	2022-05-15	S. Chiva & L. Muggia	OR978684	OR990984
SCH139	8	6	x	Ramalina farinacea	9	21a Apulian, Adriatic, Eastern Mediterranean	Italy	Foggia	Monte Sant'Angelo	Quercus sp.	41º45'10.5''N 15º57'34.3''E	10	700	2022-05-15	S. Chiva & L. Muggia	OR978685	OR990985
SCH188			x	Ramalina farinacea	13	21a Apulian, Adriatic, Eastern Mediterranean	Italy	Taranto	Martina Franca	Quercus ilex	40°38'27.3"N 17°14'08.7"E	16	400	2022-05-16	S. Chiva & L. Muggia	OR978686	OR990986
SCH190	8	6	x	Ramalina farinacea	3	21a Apulian, Adriatic, Eastern Mediterranean	Italy	Taranto	Martina Franca	Quercus ilex	40°38'27.3"N 17°14'08.7"E	16	400	2022-05-16	S. Chiva & L. Muggia	OR978687	OR990987
SCH221					14	20d Costal West Italian, Italo-Thyrrenian	Italy	Taranto	Palagiano	rhamnus alaternus	40°30'37.3"N 17°01'06.8"E	640m	0	2022-05-16	S. Chiva & L. Muggia		OR990988
SCH222					14	20d Costal West Italian, Italo-Thyrrenian	Italy	Taranto	Palagiano	rhamnus alaternus	40°30'37.3"N 17°01'06.8"E	640m	0	2022-05-16	S. Chiva & L. Muggia		OR990989
SCH228	8	6	x	Ramalina farinacea	15	20d Costal West Italian, Italo-Thyrrenian	Italy	Taranto	Laterza	Quercus sp.	40°36'58.0"N 16°48'37.0"E	21	300	2022-05-16	S. Chiva & L. Muggia	OR978688	OR990990
SCH232					15	20d Costal West Italian, Italo-Thyrrenian	Italy	Taranto	Laterza	Quercus sp.	40°36'58.0"N 16°48'37.0"E	21	300	2022-05-16	S. Chiva & L. Muggia		OR990991
SCH269					9	21a Apulian, Adriatic, Eastern Mediterranean	Italy	Bari	Cassano delle Murge	Pinus sp.	40°53'38.8"N 16°41'36.5"E	30	400	2022-05-17	S. Chiva & L. Muggia		OR990994
SCH270					9	21a Apulian, Adriatic, Eastern Mediterranean	Italy	Bari	Cassano delle Murge	Pinus sp.	40°53'38.8"N 16°41'36.5"E	30	400	2022-05-17	S. Chiva & L. Muggia		OR990995
SCH289	8	6	x	Ramalina farinacea	15	21a Apulian, Adriatic, Eastern Mediterranean	Italy	Bari	Cassano delle Murge	Quercus sp.	40°52'48.7"N 16°45'56.6"E	30	400	2022-05-17	S. Chiva & L. Muggia	OR978689	OR990996
SCH291			x	Ramalina farinacea	16	21a Apulian, Adriatic, Eastern Mediterranean	Italy	Bari	Cassano delle Murge	Quercus sp.	40°52'48.7"N 16°45'56.6"E	30	400	2022-05-17	S. Chiva & L. Muggia	OR978690	OR990997
SCH293					9	21a Apulian, Adriatic, Eastern Mediterranean	Italy	Bari	Cassano delle Murge	Quercus sp.	40°52'48.7"N 16°45'56.6"E	30	400	2022-05-17	S. Chiva & L. Muggia		OR990998
SCH310	8	6	x	Ramalina farinacea	9	20d Coastal West Italian, Italo-Thyrrenian	Italy	Matera	Matera	Quercus sp.	40°42'06.0"N 16°28'49.3"E	56	300	2022-05-17	S. Chiva & L. Muggia	OR978691	OR990999
SCH311	8	6	x	Ramalina farinacea	15	20d Coastal West Italian, Italo-Thyrrenian	Italy	Matera	Matera	Quercus sp.	40°42'06.0"N 16°28'49.3"E	56	300	2022-05-17	S. Chiva & L. Muggia	OR978692	OR991000
SCH312	4	2	x	Ramalina sp.	9	20d Coastal West Italian, Italo-Thyrrenian	Italy	Matera	Matera	Quercus sp.	40°42'06.0"N 16°28'49.3"E	56	300	2022-05-17	S. Chiva & L. Muggia	OR978772	OR991001
SCH313	8	6	x	Ramalina farinacea	9	20d Coastal West Italian, Italo-Thyrrenian	Italy	Matera	Matera	Quercus sp.	40°42'06.0"N 16°28'49.3"E	56	300	2022-05-17	S. Chiva & L. Muggia	OR978693	OR991002
SCH329	8	6	x	Ramalina farinacea	9	20d Coastal West Italian, Italo-Thyrrenian	Italy	Cosenza	Rende	Morus sp.	39°21'32.5"N 16°13'44.0"E	16	200	2022-05-18	S. Chiva & L. Muggia	OR978694	OR991003
SCH330	8	6	x	Ramalina farinacea	3	20d Coastal West Italian, Italo-Thyrrenian	Italy	Cosenza	Rende	Morus sp.	39°21'32.5"N 16°13'44.0"E	16	200	2022-05-18	S. Chiva & L. Muggia	OR978695	OR991004
SCH331			x	Ramalina farinacea	17	20d Coastal West Italian, Italo-Thyrrenian	Italy	Cosenza	Rende	Morus sp.	39°21'32.5"N 16°13'44.0"E	16	200	2022-05-18	S. Chiva & L. Muggia	OR978696	OR991005
SCH349	8	6	x	Ramalina farinacea	9	20d Coastal West Italian, Italo-Thyrrenian	Italy	Cosenza	Montalto Uffugo	Quercus fraineto	39°23'17.8"N 16°13'24.7"E	17	200	2022-05-18	S. Chiva & L. Muggia	OR978697	OR991006
SCH352	8	6	x	Ramalina farinacea	3	20d Coastal West Italian, Italo-Thyrrenian	Italy	Cosenza	Montalto Uffugo	Quercus fraineto	39°23'17.8"N 16°13'24.7"E	17	200	2022-05-18	S. Chiva & L. Muggia	OR978698	OR991007
SCH369	8	6	x	Ramalina farinacea	3	20d Coastal West Italian, Italo-Thyrrenian	Italy	Cosenza	Montalto Uffugo	Quercus fraineto	39°23'23.3"N 16°12'04.2"E	17	200	2022-05-18	S. Chiva & L. Muggia	OR978699	OR991008
SCH370	8	6	x	Ramalina farinacea	9	20d Coastal West Italian, Italo-Thyrrenian	Italy	Cosenza	Montalto Uffugo	Quercus fraineto	39°23'23.3"N 16°12'04.2"E	17	200	2022-05-18	S. Chiva & L. Muggia	OR978700	OR991009
SCH388	8	6	x	Ramalina farinacea	3	20d Coastal West Italian, Italo-Thyrrenian	Italy	Cosenza	Montalto Uffugo	Quercus fraineto	39°23'25.8"N 16°13'33.8"E	17	200	2022-05-18	S. Chiva & L. Muggia	OR978701	OR991010
SCH389	8	6	x	Ramalina farinacea	9	20d Coastal West Italian, Italo-Thyrrenian	Italy	Cosenza	Montalto Uffugo	Quercus fraineto	39°23'25.8"N 16°13'33.8"E	17	200	2022-05-18	S. Chiva & L. Muggia	OR978702	OR991011
SCH390			x	Ramalina farinacea	46	20d Coastal West Italian, Italo-Thyrrenian	Italy	Cosenza	Montalto Uffugo	Quercus fraineto	39°23'25.8"N 16°13'33.8"E	17	200	2022-05-18	S. Chiva & L. Muggia	OR978703	OR991012
SCH392			x	Ramalina farinacea	47	20d Coastal West Italian, Italo-Thyrrenian	Italy	Cosenza	Montalto Uffugo	Quercus fraineto	39°23'25.8"N 16°13'33.8"E	17	200	2022-05-18	S. Chiva & L. Muggia	OR978704	OR991014
SCH412	8	6	x	Ramalina farinacea	2	20d Coastal West Italian, Italo-Thyrrenian	Italy	Cosenza	Montalto Uffugo	Quercus fraineto	39°20'17.1"N 16°26'48.0"E	35	1280	2022-05-18	S. Chiva & L. Muggia	OR978705	OR991015
SCH415	8	6	x	Ramalina farinacea	9	20d Coastal West Italian, Italo-Thyrrenian	Italy	Cosenza	Spezzano della Sila	Pinus sp.	39°20'17.1"N 16°26'48.0"E	35	1280	2022-05-19	S. Chiva & L. Muggia	OR978706	OR991016
SCH416	8	6	x	Ramalina farinacea	9	20d Coastal West Italian, Italo-Thyrrenian	Italy	Cosenza	Spezzano della Sila	Pinus sp.	39°20'17.1"N 16°26'48.0"E	35	1280	2022-05-19	S. Chiva & L. Muggia	OR978707	OR991017
SCH434	8	6	x	Ramalina farinacea	3	20d Coastal West Italian, Italo-Thyrrenian	Italy	Cosenza	Spezzano della Sila	Pinus sp.	39°19'19.6"N 16°28'08.3"E	37	1280	2022-05-19	S. Chiva & L. Muggia	OR978708	OR991018
SCH435	8	6	x	Ramalina farinacea	3	20d Coastal West Italian, Italo-Thyrrenian	Italy	Cosenza	Spezzano della Sila	Pinus sp.	39°19'19.6"N 16°28'08.3"E	37	1390	2022-05-19	S. Chiva & L. Muggia	OR978709	OR991019
SCH436	8	6	x	Ramalina farinacea	15	20d Coastal West Italian, Italo-Thyrrenian	Italy	Cosenza	Spezzano della Sila	Pinus sp.	39°19'19.6"N 16°28'08.3"E	37	1390	2022-05-19	S. Chiva & L. Muggia	OR978710	OR991020
SCH437	8	6	x	Ramalina farinacea	2	20d Coastal West Italian, Italo-Thyrrenian	Italy	Cosenza	Spezzano della Sila	Pinus sp.	39°19'19.6"N 16°28'08.3"E	37	1390	2022-05-19	S. Chiva & L. Muggia	OR978711	OR991021
SCH438	8	6	x	Ramalina farinacea	9	20d Coastal West Italian, Italo-Thyrrenian	Italy	Cosenza	Spezzano della Sila	Pinus sp.	39°19'19.6"N 16°28'08.3"E	37	1390	2022-05-19	S. Chiva & L. Muggia	OR978712	OR991022
SCH456	8	6	x	Ramalina farinacea	1	20d Coastal West Italian, Italo-Thyrrenian	Italy	Cosenza	Spezzano della Sila	Pinus sp.	39°23'12.4"N 16°33'04.1"E	33	1390	2022-05-19	S. Chiva & L. Muggia	OR978714	OR991023
SCH458					2	20d Coastal West Italian, Italo-Thyrrenian	Italy	Cosenza	Vallone Cecita	Pinus sp.	39°23'12.4"N 16°33'04.1"E	33	1200	2022-05-19	S. Chiva & L. Muggia		OR991024
SCH459	8	6	x	Ramalina farinacea	2	20d Coastal West Italian, Italo-Thyrrenian	Italy	Cosenza	Vallone Cecita	Pinus sp.	39°23'12.4"N 16°33'04.1"E	33	1200	2022-05-19	S. Chiva & L. Muggia	OR978713	OR991025
SCH484			x	Ramalina farinacea	41	20d Coastal West Italian, Italo-Thyrrenian	Italy	Salerno	Sanza	Quercus sp.	40°14'10.0"N 15°27'15.1"E	24	860	2022-05-20	S. Chiva & L. Muggia	OR978715	OR991026
SCH485			x	Ramalina farinacea	42	20d Coastal West Italian, Italo-Thyrrenian	Italy	Salerno	Sanza	Quercus sp.	40°14'10.0"N 15°27'15.1"E	24	860	2022-05-20	S. Chiva & L. Muggia	OR978716	OR991027
SCH486	8	6	x	Ramalina farinacea	9	20d Coastal West Italian, Italo-Thyrrenian	Italy	Salerno	Sanza	Quercus sp.	40°14'10.0"N 15°27'15.1"E	24	860	2022-05-20	S. Chiva & L. Muggia	OR978717	OR991028
SCH497	8	6	x	Ramalina farinacea	25	20d Coastal West Italian, Italo-Thyrrenian	Italy	Salerno	Laurino	Quercus sp.	40°16'54.4"N 15°22'23.7"E	24	1000	2022-05-20	S. Chiva & L. Muggia	OR978718	OR991029
SCH498	8	6	x	Ramalina farinacea	9	20d Coastal West Italian, Italo-Thyrrenian	Italy	Salerno	Laurino	Quercus sp.	40°16'54.4"N 15°22'23.7"E	24	1000	2022-05-20	S. Chiva & L. Muggia	OR978719	OR991030
SCH499	8	6	x	Ramalina farinacea	9	20d Coastal West Italian, Italo-Thyrrenian	Italy	Salerno	Laurino	Quercus sp.	40°16'54.4"N 15°22'23.7"E	24	1000	2022-05-20	S. Chiva & L. Muggia	OR978720	OR991031
SCH500			x	Ramalina farinacea	48	20d Coastal West Italian, Italo-Thyrrenian	Italy	Salerno	Laurino	Quercus sp.	40°16'54.4"N 15°22'23.7"E	24	1000	2022-05-20	S. Chiva & L. Muggia	OR978721	OR991032
SCH501	8	6	x	Ramalina farinacea	9	20d Coastal West Italian, Italo-Thyrrenian	Italy	Salerno	Laurino	Quercus sp.	40°16'54.4"N 15°22'23.7"E	24	1000	2022-05-20	S. Chiva & L. Muggia	OR978722	OR991033
SCH513	8	6	x	Ramalina farinacea	9	20d Coastal West Italian, Italo-Thyrrenian	Italy	Salerno	Valle dell'Angelo	Quercus sp.	40°17'47.0"N 15°22'51.5"E	25	1160	2022-05-20	S. Chiva & L. Muggia	OR978723	OR991034
SCH514	8	6	x	Ramalina farinacea	9	20d Coastal West Italian, Italo-Thyrrenian	Italy	Salerno	Valle dell'Angelo	Quercus sp.	40°17'47.0"N 15°22'51.5"E	25	1160	2022-05-20	S. Chiva & L. Muggia	OR978724	OR991035
SCH515	8	6	x	Ramalina farinacea	9	20d Coastal West Italian, Italo-Thyrrenian	Italy	Salerno	Valle dell'Angelo	Quercus sp.	40°17'47.0"N 15°22'51.5"E	25	1160	2022-05-20	S. Chiva & L. Muggia	OR978725	OR991036
SCH516	8	6	x	Ramalina farinacea	9	20d Coastal West Italian, Italo-Thyrrenian	Italy	Salerno	Valle dell'Angelo	Quercus sp.	40°17'47.0"N 15°22'51.5"E	25	1160	2022-05-20	S. Chiva & L. Muggia	OR978726	OR991037
SCH517	8	6	x	Ramalina farinacea	3	20d Coastal West Italian, Italo-Thyrrenian	Italy	Salerno	Valle dell'Angelo	Quercus sp.	40°17'47.0"N 15°22'51.5"E	25	1160	2022-05-20	S. Chiva & L. Muggia	OR978727	OR991038
SCH700	8	6	x	Ramalina farinacea	9	18b Oroiberian, Mediterranean Central Iberian	Spain	Castellon	Boixar	Quercus sp.	40°40'47.8"N, 0°06'32.1"E	38	1100	2022-05-24	S. Chiva	OR978728	OR991039
SCH701	8	6	x	Ramalina farinacea	3	18b Oroiberian, Mediterranean Central Iberian	Spain	Castellon	Boixar	Quercus sp.	40°40'47.8"N, 0°06'32.1"E	38	1100	2022-05-24	S. Chiva	OR978729	OR991040
SCH702	8	6	x	Ramalina farinacea	3	18b Oroiberian, Mediterranean Central Iberian	Spain	Castellon	Boixar	Quercus sp.	40°40'47.8"N, 0°06'32.1"E	38	1100	2022-05-24	S. Chiva	OR978730	OR991041
SCH703	8	6	x	Ramalina farinacea	3	18b Oroiberian, Mediterranean Central Iberian	Spain	Castellon	Boixar	Quercus sp.	40°40'47.8"N, 0°06'32.1"E	38	1100	2022-05-24	S. Chiva	OR978731	OR991042
SCH704	8	6	x	Ramalina farinacea	20	18b Oroiberian, Mediterranean Central Iberian	Spain	Castellon	Boixar	Quercus sp.	40°40'47.8"N, 0°06'32.1"E	38	1100	2022-05-24	S. Chiva	OR978732	OR991043
SCH705	8	6	x	Ramalina farinacea	14	19a Valencian-Catalonian, Balearic-Catalonian-Provençal	Spain	Castellon	Noguerales	Quercus suber	39°52'54.1"N 0°20'43.5"W	20	700	2022-06-10	S. Chiva	OR978733	OR991044
SCH707	8	6	x	Ramalina farinacea	11	19a Valencian-Catalonian, Balearic-Catalonian-Provençal	Spain	Castellon	Noguerales	Quercus suber	39°52'54.1"N 0°20'43.5"W	20	700	2022-06-10	S. Chiva	OR978734	OR991045
SCH708	8	6	x	Ramalina farinacea	9	19a Valencian-Catalonian, Balearic-Catalonian-Provençal	Spain	Castellon	Noguerales	Quercus suber	39°52'54.1"N 0°20'43.5"W	20	700	2022-06-10	S. Chiva	OR978735	OR991046
SCH709	8	6	x	Ramalina farinacea	3	19a Valencian-Catalonian, Balearic-Catalonian-Provençal	Spain	Castellon	Noguerales	Quercus suber	39°52'54.1"N 0°20'43.5"W	20	700	2022-06-10	S. Chiva	OR978736	OR991047
SCH711	4	2	x	Ramalina sp.	3	18b Oroiberian, Mediterranean Central Iberian	Spain	Castellon	Cinctorres	Quercus sp.	40°36'10.3"N, 0°08'38.4"W	53	940	2022-05-24	S. Chiva	OR978676	OR991048
SCH712	8	6	x	Ramalina farinacea	3	18b Oroiberian, Mediterranean Central Iberian	Spain	Castellon	Cinctorres	Quercus sp.	40°36'10.3"N, 0°08'38.4"W	53	940	2022-05-24	S. Chiva	OR978737	OR991049
SCH713	8	6	x	Ramalina farinacea	9	18b Oroiberian, Mediterranean Central Iberian	Spain	Castellon	Cinctorres	Quercus sp.	40°36'10.3"N, 0°08'38.4"W	53	940	2022-05-24	S. Chiva	OR978738	OR991050
SCH714	8	6	x	Ramalina farinacea	9	18b Oroiberian, Mediterranean Central Iberian	Spain	Castellon	Cinctorres	Quercus sp.	40°36'10.3"N, 0°08'38.4"W	53	940	2022-05-24	S. Chiva	OR978739	OR991051
SCH715	8	6	x	Ramalina farinacea	9	18b Oroiberian, Mediterranean Central Iberian	Spain	Castellon	Cinctorres	Quercus sp.	40°36'10.3"N, 0°08'38.4"W	53	940	2022-05-24	S. Chiva	OR978740	OR991052
SCH718	8	6	x	Ramalina farinacea	40	18b Oroiberian, Mediterranean Central Iberian	Spain	Castellon	Toro	Quercus sp.	39°57'18.5"N, 0°47'07.5"W	58	1180	2023-03-21	S. Chiva	OR978741	OR991053
SCH719	4	2	x	Ramalina sp.	9	18b Oroiberian, Mediterranean Central Iberian	Spain	Castellon	Toro	Quercus sp.	39°57'18.5"N, 0°47'07.5"W	58	1180	2023-03-21	S. Chiva	OR978677	OR991054
SCH720	8	6	x	Ramalina farinacea	9	18b Oroiberian, Mediterranean Central Iberian	Spain	Castellon	Toro	Quercus sp.	39°57'18.5"N, 0°47'07.5"W	58	1180	2023-03-21	S. Chiva	OR978742	OR991055
SCH721					2	18b Oroiberian, Mediterranean Central Iberian	Spain	Castellon	Toro	Quercus sp.	39°57'18.5"N, 0°47'07.5"W	58	1180	2023-03-21	S. Chiva		OR991056
SCH722	8	6	x	Ramalina farinacea	31	18b Oroiberian, Mediterranean Central Iberian	Spain	Castellon	Toro	Quercus sp.	39°57'18.5"N, 0°47'07.5"W	58	1180	2023-03-21	S. Chiva	OR978743	OR991057
SCH724			x	Ramalina farinacea	49	19a Valencian-Catalonian, Balearic-Catalonian-Provençal	Spain	Alicante	Alcoi, Font Roja	Quercus sp.	38°39'47.7"N 0°32'52.9"W	30	1100	2023-02-10	S. Chiva	OR978744	OR991058
SCH725			x	Ramalina farinacea	50	19a Valencian-Catalonian, Balearic-Catalonian-Provençal	Spain	Alicante	Alcoi, Font Roja	Quercus sp.	38°39'47.7"N 0°32'52.9"W	30	1100	2023-02-10	S. Chiva	OR978745	OR991059
SCH726			x	Ramalina farinacea	51	19a Valencian-Catalonian, Balearic-Catalonian-Provençal	Spain	Alicante	Alcoi, Font Roja	Quercus sp.	38°39'47.7"N 0°32'52.9"W	30	1100	2023-02-10	S. Chiva	OR978746	OR991060
SCH727	8	6	x	Ramalina farinacea	9	19a Valencian-Catalonian, Balearic-Catalonian-Provençal	Spain	Alicante	Alcoi, Font Roja	Quercus sp.	38°39'47.7"N 0°32'52.9"W	30	1100	2023-02-10	S. Chiva	OR978747	OR991061
SCH728	8	6	x	Ramalina farinacea	2	19a Valencian-Catalonian, Balearic-Catalonian-Provençal	Spain	Alicante	Alcoi, Font Roja	Quercus sp.	38°39'47.7"N 0°32'52.9"W	30	1100	2023-02-10	S. Chiva	OR978748	OR991062
SCH732			x	Ramalina farinacea	43	19a Valencian-Catalonian, Balearic-Catalonian-Provençal	Spain	Castellon	Dessert de les palmes	Quercus sp.	40°05'56.1"N 0°01'50.6"E	7	360	2022-06-20	S. Chiva	OR978749	OR991063
SCH734	8	6	x	Ramalina farinacea	14	19a Valencian-Catalonian, Balearic-Catalonian-Provençal	Spain	Castellon	Dessert de les palmes	Quercus sp.	40°05'56.1"N 0°01'50.6"E	7	360	2022-06-20	S. Chiva	OR978750	OR991064
SCH735	8	6	x	Ramalina farinacea	14	19a Valencian-Catalonian, Balearic-Catalonian-Provençal	Spain	Castellon	Dessert de les palmes	Quercus sp.	40°05'56.1"N 0°01'50.6"E	7	360	2022-06-20	S. Chiva	OR978751	OR991065
SCH736	8	6	x	Ramalina farinacea	14	19a Valencian-Catalonian, Balearic-Catalonian-Provençal	Spain	Castellon	Dessert de les palmes	Quercus sp.	40°05'56.1"N 0°01'50.6"E	7	360	2022-06-20	S. Chiva	OR978752	OR991066
SCH738	8	6	x	Ramalina farinacea	3	18b Oroiberian, Mediterranean Central Iberian	Spain	Castellon	Coratxar	Pinus sp.	40°41'02.4"N 0°04'34.3"E	41	1220	2022-05-24	S. Chiva	OR978753	OR991067
SCH739	8	6	x	Ramalina farinacea	9	18b Oroiberian, Mediterranean Central Iberian	Spain	Castellon	Coratxar	Pinus sp.	40°41'02.4"N 0°04'34.3"E	41	1220	2022-05-24	S. Chiva	OR978754	OR991068
SCH740	8	6	x	Ramalina farinacea	2	18b Oroiberian, Mediterranean Central Iberian	Spain	Castellon	Coratxar	Pinus sp.	40°41'02.4"N 0°04'34.3"E	41	1220	2022-05-24	S. Chiva	OR978755	OR991069
SCH741	8	6	x	Ramalina farinacea	2	18b Oroiberian, Mediterranean Central Iberian	Spain	Castellon	Coratxar	Pinus sp.	40°41'02.4"N 0°04'34.3"E	41	1220	2022-05-24	S. Chiva	OR978756	OR991070
SCH742	8	6	x	Ramalina farinacea	14	19a Valencian-Catalonian, Balearic-Catalonian-Provençal	Spain	Castellon	Dessert de les palmes	Prunus dulcis	40°05'59.5"N 0°01'57.8"E	7	360	2022-06-20	S. Chiva	OR978757	OR991071
SCH743	4	2	x	Ramalina sp.	14	19a Valencian-Catalonian, Balearic-Catalonian-Provençal	Spain	Castellon	Dessert de les palmes	Prunus dulcis	40°05'59.5"N 0°01'57.8"E	7	360	2022-06-20	S. Chiva	OR978678	OR991072
SCH744					14	19a Valencian-Catalonian, Balearic-Catalonian-Provençal	Spain	Castellon	Dessert de les palmes	Prunus dulcis	40°05'59.5"N 0°01'57.8"E	7	360	2022-06-20	S. Chiva		OR991073
SCH745	8	6	x	Ramalina farinacea	9	19a Valencian-Catalonian, Balearic-Catalonian-Provençal	Spain	Castellon	Dessert de les palmes	Prunus dulcis	40°05'59.5"N 0°01'57.8"E	7	360	2022-06-20	S. Chiva	OR978758	OR991074
SCH746	8	6	x	Ramalina farinacea	14	19a Valencian-Catalonian, Balearic-Catalonian-Provençal	Spain	Castellon	Dessert de les palmes	Prunus dulcis	40°05'59.5"N 0°01'57.8"E	7	360	2022-06-20	S. Chiva	OR978759	OR991075
SCH750	8	6	x	Ramalina farinacea	9	18b Oroiberian, Mediterranean Central Iberian	Spain	Teruel	Villaroya de los Pinares	Pinus sp.	40°30'34.3"N, 0°36'51.8"W	80	1700	2022-05-24	S. Chiva	OR978760	OR991076
SCH751	1	6	x	Ramalina farinacea	9	18b Oroiberian, Mediterranean Central Iberian	Spain	Teruel	Villaroya de los Pinares	Pinus sp.	40°30'34.3"N, 0°36'51.8"W	80	1700	2022-05-24	S. Chiva	OR978761	OR991077
SCH752	1	6	x	Ramalina farinacea	9	18b Oroiberian, Mediterranean Central Iberian	Spain	Teruel	Villaroya de los Pinares	Pinus sp.	40°30'34.3"N, 0°36'51.8"W	80	1700	2022-05-24	S. Chiva	OR978762	OR991078
SCH753	8	6	x	Ramalina farinacea	9	18b Oroiberian, Mediterranean Central Iberian	Spain	Teruel	Villaroya de los Pinares	Pinus sp.	40°30'34.3"N, 0°36'51.8"W	80	1700	2022-05-24	S. Chiva	OR978763	OR991079
SCH754			x	Ramalina farinacea	44	19a Valencian-Catalonian, Balearic-Catalonian-Provençal	Spain	Castellon	Fuente Castro	Quercus suber	39°56'11.4"N 0°22'42.2"W	26	500	2022-06-10	S. Chiva	OR978764	OR991080
SCH755	8	6	x	Ramalina farinacea	3	19a Valencian-Catalonian, Balearic-Catalonian-Provençal	Spain	Castellon	Pico Espadán	Quercus sp.	39°54'01.8"N 0°22'47.2"W	24	940	2022-06-10	S. Chiva	OR978765	OR991081
SCH756					14	19a Valencian-Catalonian, Balearic-Catalonian-Provençal	Spain	Castellon	Pico Espadán	Quercus sp.	39°54'01.8"N 0°22'47.2"W	24	940	2022-06-10	S. Chiva		OR991082
SCH757	1	6	x	Ramalina farinacea	32	19a Valencian-Catalonian, Balearic-Catalonian-Provençal	Spain	Castellon	Pico Espadán	Quercus sp.	39°54'01.8"N 0°22'47.2"W	24	940	2022-06-10	S. Chiva	OR978766	OR991083
SCH758	1	6	x	Ramalina farinacea	14	19a Valencian-Catalonian, Balearic-Catalonian-Provençal	Spain	Castellon	Pico Espadán	Quercus sp.	39°54'01.8"N 0°22'47.2"W	24	940	2022-06-10	S. Chiva	OR978767	OR991084
SCH759	8	6	x	Ramalina farinacea	14	19a Valencian-Catalonian, Balearic-Catalonian-Provençal	Spain	Castellon	Punta Aguada Dessertde les Palmes	Quercus sp.	40°04'34.2"N 0°03'12.8"E	3	460	2022-06-20	S. Chiva	OR978768	OR991085
SCH760	8	6	x	Ramalina farinacea	14	19a Valencian-Catalonian, Balearic-Catalonian-Provençal	Spain	Castellon	Punta Aguada Dessertde les Palmes	Quercus sp.	40°04'34.2"N 0°03'12.8"E	3	460	2022-06-20	S. Chiva	OR978769	OR991086
SCH761	8	6	x	Ramalina farinacea	14	19a Valencian-Catalonian, Balearic-Catalonian-Provençal	Spain	Castellon	Punta Aguada Dessertde les Palmes	Quercus sp.	40°04'34.2"N 0°03'12.8"E	3	460	2022-06-20	S. Chiva	OR978770	OR991087
SCH762	8	6	x	Ramalina farinacea	14	19a Valencian-Catalonian, Balearic-Catalonian-Provençal	Spain	Castellon	Punta Aguada Dessertde les Palmes	Quercus sp.	40°04'34.2"N 0°03'12.8"E	3	460	2022-06-20	S. Chiva	OR978771	OR991088
gb trebouxia AND Ramalina farinacea AND internal				gb Hongo R. farinacea
>GU252197.1_Re1_TNF	7	4	x	JF414686.1_Ramalina_farinacea_voucher_Rf_Re1	14	24a Western Canarian, Canarian, Mediterranean		del Campo et al., (2013) FEMS Microbiology Ecology, 83, 310–323
>GU252202.1_Ve1_AST					3	4b Orocantabrian, Atlantic European		del Campo et al., (2013) FEMS Microbiology Ecology, 83, 310–323
>GU252206.1_SanFrancisco	8	6	x	JF414694.1_Ramalina_farinacea_voucher_Rf_SF	3	North Californian Coasts, Californian, Mediterranean		del Campo et al., (2013) FEMS Microbiology Ecology, 83, 310–323
>GU252205.1_ITS_SanFrancisco					3	North Californian Coasts, Californian, Mediterranean		del Campo et al., (2013) FEMS Microbiology Ecology, 83, 310–323
>GU252204.1_Ve3_AST	8	6	x	JF414692.1_Ramalina_farinacea_voucher_Rf_Ve3	9	4b Orocantabrian, Atlantic European		del Campo et al., (2013) FEMS Microbiology Ecology, 83, 310–323
>GU252203.1_Ve2_AST	8	6	x	JF414691.1_Ramalina_farinacea_voucher_Rf_Ve2	9	4b Orocantabrian, Atlantic European		del Campo et al., (2013) FEMS Microbiology Ecology, 83, 310–323
>GU252201.1_Re5_TNF	7	4	x	JF414690.1_Ramalina_farinacea_voucher_Rf_Re5	14	24a Western Canarian, Canarian, Mediterranean		del Campo et al., (2013) FEMS Microbiology Ecology, 83, 310–323
>GU252200.1_Re4_TNF	7	4	x	JF414689.1_Ramalina_farinacea_voucher_Rf_Re4	14	24a Western Canarian, Canarian, Mediterranean		del Campo et al., (2013) FEMS Microbiology Ecology, 83, 310–323
>GU252199.1_Re3_TNF	7	4	x	JF414688.1_Ramalina_farinacea_voucher_Rf_Re3	14	24a Western Canarian, Canarian, Mediterranean		del Campo et al., (2013) FEMS Microbiology Ecology, 83, 310–323
>GU252198.1_Re2_TNF	7	4	x	JF414687.1_Ramalina_farinacea_voucher_Rf_Re2	14	24a Western Canarian, Canarian, Mediterranean		del Campo et al., (2013) FEMS Microbiology Ecology, 83, 310–323
>GU252196.1_Me5_AST	8	6	x	JF414685.1_Ramalina_farinacea_voucher_Rf_Me5	9	4b Orocantabrian, Atlantic European		del Campo et al., (2013) FEMS Microbiology Ecology, 83, 310–323
>GU252195.1_Me4_AST	8	6	x	JF414684.1_Ramalina_farinacea_voucher_Rf_Me4	9	4b Orocantabrian, Atlantic European		del Campo et al., (2013) FEMS Microbiology Ecology, 83, 310–323
>GU252194.1_Me3_AST					3	4b Orocantabrian, Atlantic European		del Campo et al., (2013) FEMS Microbiology Ecology, 83, 310–323
>GU252193.1_Me2_AST					3	4b Orocantabrian, Atlantic European		del Campo et al., (2013) FEMS Microbiology Ecology, 83, 310–323
>GU252192.1_Me1_AST	8	6	x	JF414683.1_Ramalina_farinacea_voucher_Rf_Me1	9	4b Orocantabrian, Atlantic European		del Campo et al., (2013) FEMS Microbiology Ecology, 83, 310–323
>GU252191.1_Le5_LEON	8	6	x	JF414682.1_Ramalina_farinacea_voucher_Rf_Le5	9	15b Carpetano-Leonese, Mediterranean West Iberian		del Campo et al., (2013) FEMS Microbiology Ecology, 83, 310–323
>GU252190.1_Le4_LEON	8	6	x	JF414681.1_Ramalina_farinacea_voucher_Rf_Le4	9	15b Carpetano-Leonese, Mediterranean West Iberian		del Campo et al., (2013) FEMS Microbiology Ecology, 83, 310–323
>GU252189.1_Le3_LEON	8	6	x	JF414680.1_Ramalina_farinacea_voucher_Rf_Le3	9	15b Carpetano-Leonese, Mediterranean West Iberian		del Campo et al., (2013) FEMS Microbiology Ecology, 83, 310–323
>GU252188.1_Le2_LEON	8	6	x	JF414679.1_Ramalina_farinacea_voucher_Rf_Le2	9	15b Carpetano-Leonese, Mediterranean West Iberian		del Campo et al., (2013) FEMS Microbiology Ecology, 83, 310–323
>GU252187.1_Le1_LEON	8	6	x	JF414678.1_Ramalina_farinacea_voucher_Rf_Le1	9	15b Carpetano-Leonese, Mediterranean West Iberian		del Campo et al., (2013) FEMS Microbiology Ecology, 83, 310–323
>GU252186.1_Gu5_TNF	7	4	x	JF414677.1_Ramalina_farinacea_voucher_Rf_Gu5	14	24a Western Canarian, Canarian, Mediterranean		del Campo et al., (2013) FEMS Microbiology Ecology, 83, 310–323
>GU252185.1_Gu4_TNF	7	4	x	JF414676.1_Ramalina_farinacea_voucher_Rf_Gu4	14	24a Western Canarian, Canarian, Mediterranean		del Campo et al., (2013) FEMS Microbiology Ecology, 83, 310–323
>GU252184.1_Gu3_TNF	7	4	x	JF414675.1_Ramalina_farinacea_voucher_Rf_Gu3	14	24a Western Canarian, Canarian, Mediterranean		del Campo et al., (2013) FEMS Microbiology Ecology, 83, 310–323
>GU252183.1_Gu2_TNF	7	4	x	JF414674.1_Ramalina_farinacea_voucher_Rf_Gu2	14	24a Western Canarian, Canarian, Mediterranean		del Campo et al., (2013) FEMS Microbiology Ecology, 83, 310–323
>GU252182.1_Gu1_TNF					14	24a Western Canarian, Canarian, Mediterranean		del Campo et al., (2013) FEMS Microbiology Ecology, 83, 310–323
>GU252181.1_CR5_					9	18a Castillian, Mediterranean Central Iberian		del Campo et al., (2013) FEMS Microbiology Ecology, 83, 310–323
>GU252180.1_CR4_					9	18a Castillian, Mediterranean Central Iberian		del Campo et al., (2013) FEMS Microbiology Ecology, 83, 310–323
>GU252179.1_CR3_					9	18a Castillian, Mediterranean Central Iberian		del Campo et al., (2013) FEMS Microbiology Ecology, 83, 310–323
>GU252178.1_CR2_					9	18a Castillian, Mediterranean Central Iberian		del Campo et al., (2013) FEMS Microbiology Ecology, 83, 310–323
>GU252177.1_CR1_					9	18a Castillian, Mediterranean Central Iberian		del Campo et al., (2013) FEMS Microbiology Ecology, 83, 310–323
>GU252176.1_Ca8_					9	18b Oroiberian, Mediterranean Central Iberian		del Campo et al., (2013) FEMS Microbiology Ecology, 83, 310–323
>GU252175.1_Ca7_					9	18b Oroiberian, Mediterranean Central Iberian		del Campo et al., (2013) FEMS Microbiology Ecology, 83, 310–323
>GU252174.1_Ca5_					9	18b Oroiberian, Mediterranean Central Iberian		del Campo et al., (2013) FEMS Microbiology Ecology, 83, 310–323
>GU252173.1_Ca4_					9	18b Oroiberian, Mediterranean Central Iberian		del Campo et al., (2013) FEMS Microbiology Ecology, 83, 310–323
>GU252172.1_Ca2_					9	18b Oroiberian, Mediterranean Central Iberian		del Campo et al., (2013) FEMS Microbiology Ecology, 83, 310–323
>GU252171.1_Ca1_					9	18b Oroiberian, Mediterranean Central Iberian		del Campo et al., (2013) FEMS Microbiology Ecology, 83, 310–323
>EF523356.1_73_CAST					9	18b Oroiberian, Mediterranean Central Iberian		direct submission
>EF523355.1_isolate_72_CAST					9	18b Oroiberian, Mediterranean Central Iberian		direct submission
>EF523354.1_71_CAST					14	18b Oroiberian, Mediterranean Central Iberian		direct submission
>EF523353.1_70_CAST					9	18b Oroiberian, Mediterranean Central Iberian		direct submission
>EF523352.1_isolate_69_CAST					9	18b Oroiberian, Mediterranean Central Iberian		direct submission
>EF523351.1_68_CAST					25	18b Oroiberian, Mediterranean Central Iberian		direct submission
>EF523350.1_67_CAST					25	18b Oroiberian, Mediterranean Central Iberian		direct submission
>KF549576.1_OR2-Rfar_USA					3	unknown		Werth,S. and Sork,V.L. (2014) Am. J. Bot. 101 (7), 1127-1140
>KF556649.1_OR2-Rfar_USA					3	unknown		Werth,S. and Sork,V.L. (2014) Am. J. Bot. 101 (7), 1127-1140
>KJ413051.1_M7_MAD					52	15b Carpetano-Leonese, Mediterranean West Iberian		Álvarez, R. et al. (2015). Microbial ecology, 69, 698-709.
>KJ413050.1__M6_MAD	8	6	x	KJ413044.1_Ramalina_farinacea_isolate_M6	9	15b Carpetano-Leonese, Mediterranean West Iberian		Álvarez, R. et al. (2015). Microbial ecology, 69, 698-709.
>KJ413049.1_M5_MAD	8	6	x	KJ413043.1_Ramalina_farinacea_isolate_M5	2	15b Carpetano-Leonese, Mediterranean West Iberian		Álvarez, R. et al. (2015). Microbial ecology, 69, 698-709.
>KJ413048.1_M3_MAD	8	6	x	KJ413042.1_Ramalina_farinacea_isolate_M3	9	15b Carpetano-Leonese, Mediterranean West Iberian		Álvarez, R. et al. (2015). Microbial ecology, 69, 698-709.
>KJ413047.1_M2_MAD	8	6	x	KJ413041.1_Ramalina_farinacea_isolate_M2	9	15b Carpetano-Leonese, Mediterranean West Iberian		Álvarez, R. et al. (2015). Microbial ecology, 69, 698-709.
>KJ413046.1_M1_MAD	8	6	x	KJ413040.1_Ramalina_farinacea_isolate_M1	9	15b Carpetano-Leonese, Mediterranean West Iberian		Álvarez, R. et al. (2015). Microbial ecology, 69, 698-709.
>MN397062.1_POLAND_					3	5a Subatlantic, Central European		Singh,G et al., (2019) Microorganisms 7 (9), E335
>MN397061.1_POLAND_					3	6a Subatlantic, Central European		Singh,G et al., (2019) Microorganisms 7 (9), E335
>MN397060.1_POLAND_					1	7a Subatlantic, Central European		Singh,G et al., (2019) Microorganisms 7 (9), E335
>MN397059.1_POLAND_					1	8a Subatlantic, Central European		Singh,G et al., (2019) Microorganisms 7 (9), E335
>MN397058.1_POLAND_					1	9a Subatlantic, Central European		Singh,G et al., (2019) Microorganisms 7 (9), E335
>MN397057.1_POLAND_					3	10a Subatlantic, Central European		Singh,G et al., (2019) Microorganisms 7 (9), E335
>MN397056.1_POLAND_					3	11a Subatlantic, Central European		Singh,G et al., (2019) Microorganisms 7 (9), E335
