# Supplementary material for: Myco–Phycobiont Interactions within the “Ramalina farinacea Group”: A Geographical Survey over Europe and Macaronesia
Source: J Fungi (Basel). 2024 Mar 8;10(3):206. doi: 10.3390/jof10030206 (PMC10971535; doi:10.3390/jof10030206)
Supplement: Supplementary file 1 [file jof-10-00206-s001.zip › Table S2.xlsx]

## Sheet: Hoja1
GB code	locality	host	reference
>AJ293780.1	Germany	Amandinea punctata	Lichenologist 33 (1), 73-86 (2001)
>AJ293781.1	Germany	Anaptychia runcinata	Lichenologist 33 (1), 73-86 (2001)
>AY842264.1	Slovenia	Ramalina farinaceae	FEMS Microbiol. Ecol. 54 (3), 381-390 (2005)
>DQ166576.1	Crete	Lecanora bicincta	Biol. J. Linn. Soc. Lond. 88 (2), 283-293 (2006)
>DQ166589.1	Denmark	Lecanora rupicola	Biol. J. Linn. Soc. Lond. 88 (2), 283-293 (2006)
>FJ626733.3_UTEX
>HQ667310.1	Norway	Lecidea roseotincta	Mycologia 103 (5), 983-1003 (2011)
>JN980139.1		Ramalina lusitanica	FEMS Microbiology Ecology 83 (2), 310–323 (2013)
>JN980141.1		Ramalina lusitanica	FEMS Microbiology Ecology 83 (2), 310–323 (2013)
>JN980142.1		Ramalina calicaris	FEMS Microbiology Ecology 83 (2), 310–323 (2013)
>KF556649.1	USA	Ramalina farinacea	Am. J. Bot. 101 (7), 1127-1140 (2014)
>KJ754254.1	Austria	Tephromela atra	Ann Bot. 114 (3), 463-75 (2014)
>KJ754256.1	Spain	Tephromela atra	Ann Bot. 114 (3), 463-75 (2014)
>KJ754257.1	Spain	Tephromela atra	Ann Bot. 114 (3), 463-75 (2014)
>KJ754258.1	Spain	Tephromela atra	Ann Bot. 114 (3), 463-75 (2014)
>KJ754259.1	United Kingdom	Tephromela atra	Ann Bot. 114 (3), 463-75 (2014)
>KJ754260.1	Peru	Tephromela atra	Ann Bot. 114 (3), 463-75 (2014)
>KJ754265.1	Spain	Tephromela atra	Ann Bot. 114 (3), 463-75 (2014)
>KJ754266.1	Finland	Tephromela atra	Ann Bot. 114 (3), 463-75 (2014)
>KJ754268.1	Finland	Tephromela atra	Ann Bot. 114 (3), 463-75 (2014)
>KJ754269.1	Finland	Tephromela atra	Ann Bot. 114 (3), 463-75 (2014)
>KJ754270.1	United Kingdom	Tephromela atra	Ann Bot. 114 (3), 463-75 (2014)
>KJ754271.1	United Kingdom	Tephromela atra	Ann Bot. 114 (3), 463-75 (2014)
>KJ754274.1	Spain	Tephromela atra	Ann Bot. 114 (3), 463-75 (2014)
>KJ754275.1	Spain	Tephromela atra	Ann Bot. 114 (3), 463-75 (2014)
>KJ754276.1	Spain	Tephromela atra	Ann Bot. 114 (3), 463-75 (2014)
>KJ754289.1	United Kingdom	Tephromela atra	Ann Bot. 114 (3), 463-75 (2014)
>KJ754290.1	United Kingdom	Tephromela atra	Ann Bot. 114 (3), 463-75 (2014)
>KP282193.1	Spain	Ramalina fraxinea	Mol. Phylogenet. Evol. 94, 765-777 (2016)
>KP282194.1	Spain	Ramalina fraxinea	Mol. Phylogenet. Evol. 94, 765-777 (2016)
>KT819937.1	Crimea	Candelariella vitellina	Symbiosis 66 (2), 1-16 (2016)
>KT819948.1	Crimea	Lecanora frustulosa	Symbiosis 66 (2), 1-16 (2016)
>KT819949.1	Crimea	Lecanora frustulosa	Symbiosis 66 (2), 1-16 (2016)
>KT819955.1	Crimea	Lecidea sp.	Symbiosis 66 (2), 1-16 (2016)
>KT819960.1	Crimea	Protoparmelia psarophana	Symbiosis 66 (2), 1-16 (2016)
>KT819962.1	Crimea	Ramalina calicaris	Symbiosis 66 (2), 1-16 (2016)
>KT819963.1	Crimea	Ramalina calicaris	Symbiosis 66 (2), 1-16 (2016)
>KT819964.1	Crimea	Ramalina capitata	Symbiosis 66 (2), 1-16 (2016)
>KT819964.1	Crimea	Ramalina capitata	Symbiosis 66 (2), 1-16 (2016)
>KT819967.1	Crimea	Ramalina capitata	Symbiosis 66 (2), 1-16 (2016)
>KT819968.1	Crimea	Ramalina pollinaria	Symbiosis 66 (2), 1-16 (2016)
>KT819969.1	Crimea	Ramalina pontica	Symbiosis 66 (2), 1-16 (2016)
>KT819970.1	Crimea	Ramalina sp.	Symbiosis 66 (2), 1-16 (2016)
>KT819971.1	Crimea	Rhizocarpon geographicum	Symbiosis 66 (2), 1-16 (2016)
>KT819973.1	Crimea	Rhizocarpon geographicum	Symbiosis 66 (2), 1-16 (2016)
>KT819977.1	Crimea	Rhizoplaca sp.	Symbiosis 66 (2), 1-16 (2016)
>KT819981.1	Crimea	Umbilicaria grisea	Symbiosis 66 (2), 1-16 (2016)
>KT819982.1	Crimea	Umbilicaria grisea	Symbiosis 66 (2), 1-16 (2016)
>KX181244.1	Greece	Tephromela atra	Direct submission
>KX181251.1	Greece	Tephromela atra	Direct submission
>KX181253.1	Greece	Tephromela atra	Direct submission
>KX181257.1	Greece	Tephromela atra	Direct submission
>KX181259.1	Greece	Tephromela atra	Direct submission
>KX181265.1	Greece	Tephromela atra	Direct submission
>KX181266.1	Greece	Tephromela atra	Direct submission
>KX181268.1	Greece	Tephromela atra	Direct submission
>KX181269.1	Greece	Tephromela atra	Direct submission
>KY066368.1	Spain	Protoparmelia badia	New Phytol. 214 (1), 317-329 (2017)
>KY066369.1	Spain	Protoparmelia badia	New Phytol. 214 (1), 317-329 (2017)
>KY066370.1	Spain	Protoparmelia badia	New Phytol. 214 (1), 317-329 (2017)
>KY066372.1	Spain	Protoparmelia badia	New Phytol. 214 (1), 317-329 (2017)
>KY066411.1	Turkey	Protoparmelia montagnei	New Phytol. 214 (1), 317-329 (2017)
>KY066412.1	Turkey	Protoparmelia montagnei	New Phytol. 214 (1), 317-329 (2017)
>KY066413.1	Turkey	Protoparmelia montagnei	New Phytol. 214 (1), 317-329 (2017)
>KY066415.1	Spain	Protoparmelia montagnei	New Phytol. 214 (1), 317-329 (2017)
>KY066416.1	Spain	Protoparmelia montagnei	New Phytol. 214 (1), 317-329 (2017)
>KY066419.1	Turkey	Protoparmelia montagnei	New Phytol. 214 (1), 317-329 (2017)
>MG687510.1	Sweden	Lecanographa amylacea	Sci Rep 8 (1), 4952 (2018)
>MG687511.1	Sweden	Lecanographa amylacea	Sci Rep 8 (1), 4952 (2018)
>MN396915.1	Poland	Ramalina pollinaria	Microorganisms 7 (9), E335 (2019)
>MN396916.1	Poland	Ramalina pollinaria	Microorganisms 7 (9), E335 (2019)
>MN396917.1	Poland	Ramalina pollinaria	Microorganisms 7 (9), E335 (2019)
>MN396932.1	Poland	Lecidella elaeochroma	Microorganisms 7 (9), E335 (2019)
>MN396933.1	Poland	Lecidella elaeochroma	Microorganisms 7 (9), E335 (2019)
>MN396934.1	Poland	Lecidella elaeochroma	Microorganisms 7 (9), E335 (2019)
>MN396935.1	Poland	Lecidella elaeochroma	Microorganisms 7 (9), E335 (2019)
>MN396936.1	Poland	Lecidella elaeochroma	Microorganisms 7 (9), E335 (2019)
>MN396937.1	Poland	Lecidella elaeochroma	Microorganisms 7 (9), E335 (2019)
>MN396940.1	Poland	Lecidella elaeochroma	Microorganisms 7 (9), E335 (2019)
>MN396950.1	Poland	Pertusaria sp. 1	Microorganisms 7 (9), E335 (2019)
>MN396951.1	Poland	Pertusaria sp. 1	Microorganisms 7 (9), E335 (2019)
>MN396959.1	Poland	Lecanora chlarotera	Microorganisms 7 (9), E335 (2019)
>MN396965.1	Poland	Lecanora argentata	Microorganisms 7 (9), E335 (2019)
>MN396966.1	Poland	Lecanora argentata	Microorganisms 7 (9), E335 (2019)
>MN396967.1	Poland	Lecanora argentata	Microorganisms 7 (9), E335 (2019)
>MN396968.1	Poland	Lecanora argentata	Microorganisms 7 (9), E335 (2019)
>MN396969.1	Poland	Lecanora argentata	Microorganisms 7 (9), E335 (2019)
>MN396970.1	Poland	Lecanora argentata	Microorganisms 7 (9), E335 (2019)
>MN396971.1	Poland	Lecanora argentata	Microorganisms 7 (9), E335 (2019)
>MN396972.1	Poland	Lecanora argentata	Microorganisms 7 (9), E335 (2019)
>MN396972.1	Poland	Lecanora argentata	Microorganisms 7 (9), E335 (2019)
>MN396973.1	Poland	Lecanora argentata	Microorganisms 7 (9), E335 (2019)
>MN396974.1	Poland	Lecanora argentata	Microorganisms 7 (9), E335 (2019)
>MN396975.1	Poland	Lecanora argentata	Microorganisms 7 (9), E335 (2019)
>MN396976.1	Poland	Lecanora argentata	Microorganisms 7 (9), E335 (2019)
>MN396977.1	Poland	Lecanora argentata	Microorganisms 7 (9), E335 (2019)
>MN396977.1	Poland	Lecanora argentata	Microorganisms 7 (9), E335 (2019)
>MN396978.1	Poland	Lecanora argentata	Microorganisms 7 (9), E335 (2019)
>MN396979.1	Poland	Lecanora argentata	Microorganisms 7 (9), E335 (2019)
>MN396980.1	Poland	Lecanora argentata	Microorganisms 7 (9), E335 (2019)
>MN396981.1	Poland	Lecanora argentata	Microorganisms 7 (9), E335 (2019)
>MN396982.1	Poland	Lecanora argentata	Microorganisms 7 (9), E335 (2019)
>MN396983.1	Poland	Lecanora argentata	Microorganisms 7 (9), E335 (2019)
>MN396984.1	Poland	Lecanora argentata	Microorganisms 7 (9), E335 (2019)
>MN396985.1	Poland	Pertusaria coccodes	Microorganisms 7 (9), E335 (2019)
>MN396986.1	Poland	Pertusaria coccodes	Microorganisms 7 (9), E335 (2019)
>MN396987.1	Poland	Pertusaria coccodes	Microorganisms 7 (9), E335 (2019)
>MN396988.1	Poland	Pertusaria coccodes	Microorganisms 7 (9), E335 (2019)
>MN396989.1	Poland	Pertusaria coccodes	Microorganisms 7 (9), E335 (2019)
>MN396990.1	Poland	Pertusaria coccodes	Microorganisms 7 (9), E335 (2019)
>MN396991.1	Poland	Pertusaria coccodes	Microorganisms 7 (9), E335 (2019)
>MN396992.1	Poland	Pertusaria coccodes	Microorganisms 7 (9), E335 (2019)
>MN396993.1	Poland	Pertusaria coccodes	Microorganisms 7 (9), E335 (2019)
>MN396994.1	Poland	Lecanora glabrata	Microorganisms 7 (9), E335 (2019)
>MN396995.1	Poland	Lecanora glabrata	Microorganisms 7 (9), E335 (2019)
>MN396996.1	Poland	Lecanora glabrata	Microorganisms 7 (9), E335 (2019)
>MN396997.1	Poland	Lecanora glabrata	Microorganisms 7 (9), E335 (2019)
>MN396998.1	Poland	Lecanora glabrata	Microorganisms 7 (9), E335 (2019)
>MN396999.1	Poland	Lecanora glabrata	Microorganisms 7 (9), E335 (2019)
>MN397000.1	Poland	Lecanora glabrata	Microorganisms 7 (9), E335 (2019)
>MN397001.1	Poland	Lecanora glabrata	Microorganisms 7 (9), E335 (2019)
>MN397002.1	Poland	Lecanora glabrata	Microorganisms 7 (9), E335 (2019)
>MN397003.1	Poland	Lecanora glabrata	Microorganisms 7 (9), E335 (2019)
>MN397004.1	Poland	Lecanora glabrata	Microorganisms 7 (9), E335 (2019)
>MN397005.1	Poland	Lecanora glabrata	Microorganisms 7 (9), E335 (2019)
>MN397006.1	Poland	Lecanora glabrata	Microorganisms 7 (9), E335 (2019)
>MN397007.1	Poland	Lecanora glabrata	Microorganisms 7 (9), E335 (2019)
>MN397022.1	Poland	Evernia prunastri	Microorganisms 7 (9), E335 (2019)
>MN397023.1	Poland	Evernia prunastri	Microorganisms 7 (9), E335 (2019)
>MN397024.1	Poland	Evernia prunastri	Microorganisms 7 (9), E335 (2019)
>MN397025.1	Poland	Evernia prunastri	Microorganisms 7 (9), E335 (2019)
>MN397036.1	Poland	Loxospora elatina	Microorganisms 7 (9), E335 (2019)
>MN397047.1	Poland	Phlyctis argena	Microorganisms 7 (9), E335 (2019)
>MN397055.1	Poland	Phlyctis argena	Microorganisms 7 (9), E335 (2019)
>MN397056.1	Poland	Ramalina farinacea	Microorganisms 7 (9), E335 (2019)
>MN397057.1	Poland	Ramalina farinacea	Microorganisms 7 (9), E335 (2019)
>MN397058.1	Poland	Ramalina farinacea	Microorganisms 7 (9), E335 (2019)
>MN397059.1	Poland	Ramalina farinacea	Microorganisms 7 (9), E335 (2019)
>MN397060.1	Poland	Ramalina farinacea	Microorganisms 7 (9), E335 (2019)
>MN397061.1	Poland	Ramalina farinacea	Microorganisms 7 (9), E335 (2019)
>MN397062.1	Poland	Ramalina farinacea	Microorganisms 7 (9), E335 (2019)
>MN397067.1	Poland	Pertusaria amara	Microorganisms 7 (9), E335 (2019)
>MN397068.1	Poland	Pertusaria amara	Microorganisms 7 (9), E335 (2019)
>MN397070.1	Poland	Pertusaria amara	Microorganisms 7 (9), E335 (2019)
>MN397071.1	Poland	Pertusaria amara	Microorganisms 7 (9), E335 (2019)
>MN397072.1	Poland	Pertusaria amara	Microorganisms 7 (9), E335 (2019)
>MN397073.1	Poland	Pertusaria amara	Microorganisms 7 (9), E335 (2019)
>MN397074.1	Poland	Pertusaria amara	Microorganisms 7 (9), E335 (2019)
>MN397075.1	Poland	Pertusaria amara	Microorganisms 7 (9), E335 (2019)
>MN397076.1	Poland	Pertusaria amara	Microorganisms 7 (9), E335 (2019)
>MN397077.1	Poland	Pertusaria amara	Microorganisms 7 (9), E335 (2019)
>MN397078.1	Poland	Pertusaria amara	Microorganisms 7 (9), E335 (2019)
>MN397079.1	Poland	Pertusaria amara	Microorganisms 7 (9), E335 (2019)
>MN397080.1	Poland	Pertusaria amara	Microorganisms 7 (9), E335 (2019)
>MN397081.1	Poland	Pertusaria amara	Microorganisms 7 (9), E335 (2019)
>MN397081.1	Poland	Pertusaria amara	Microorganisms 7 (9), E335 (2019)
>MN397082.1	Poland	Pertusaria amara	Microorganisms 7 (9), E335 (2019)
>MN397083.1	Poland	Pertusaria amara	Microorganisms 7 (9), E335 (2019)
>MN397084.1	Poland	Pertusaria amara	Microorganisms 7 (9), E335 (2019)
>MN397085.1	Poland	Pertusaria amara	Microorganisms 7 (9), E335 (2019)
>MN397086.1	Poland	Biatora sp. 2	Microorganisms 7 (9), E335 (2019)
>MN397090.1	Poland	Biatora sp. 1	Microorganisms 7 (9), E335 (2019)
>MN397091.1	Poland	Melanelixia glabratula	Microorganisms 7 (9), E335 (2019)
>MN397092.1	Poland	Melanelixia glabratula	Microorganisms 7 (9), E335 (2019)
>MN397093.1	Poland	Melanelixia glabratula	Microorganisms 7 (9), E335 (2019)
>MN397093.1	Poland	Melanelixia glabratula	Microorganisms 7 (9), E335 (2019)
>MN397094.1	Poland	Melanelixia glabratula	Microorganisms 7 (9), E335 (2019)
>MN397095.1	Poland	Melanelixia glabratula	Microorganisms 7 (9), E335 (2019)
>MN397096.1	Poland	Melanelixia glabratula	Microorganisms 7 (9), E335 (2019)
>MN397097.1	Poland	Melanelixia glabratula	Microorganisms 7 (9), E335 (2019)
>MN397098.1	Poland	Melanelixia glabratula	Microorganisms 7 (9), E335 (2019)
>MN397099.1	Poland	Melanelixia glabratula	Microorganisms 7 (9), E335 (2019)
>MN397100.1	Poland	Melanelixia glabratula	Microorganisms 7 (9), E335 (2019)
>MN397101.1	Poland	Melanelixia glabratula	Microorganisms 7 (9), E335 (2019)
>MN397102.1	Poland	Melanelixia glabratula	Microorganisms 7 (9), E335 (2019)
>MN397103.1	Poland	Melanelixia glabratula	Microorganisms 7 (9), E335 (2019)
>MN397104.1	Poland	Melanelixia glabratula	Microorganisms 7 (9), E335 (2019)
>MN397105.1	Poland	Melanelixia glabratula	Microorganisms 7 (9), E335 (2019)
>MN397106.1	Poland	Melanelixia glabratula	Microorganisms 7 (9), E335 (2019)
>MN397107.1	Poland	Melanelixia glabratula	Microorganisms 7 (9), E335 (2019)
>MN397108.1	Poland	Melanelixia glabratula	Microorganisms 7 (9), E335 (2019)
>MN397109.1	Poland	Melanelixia glabratula	Microorganisms 7 (9), E335 (2019)
>MN397114.1	Poland	Pertusaria leioplaca	Microorganisms 7 (9), E335 (2019)
>MN397115.1	Poland	Pertusaria leioplaca	Microorganisms 7 (9), E335 (2019)
>MN397116.1	Poland	Pertusaria leioplaca	Microorganisms 7 (9), E335 (2019)
>MN397117.1	Poland	Pertusaria leioplaca	Microorganisms 7 (9), E335 (2019)
>MN397118.1	Poland	Pertusaria leioplaca	Microorganisms 7 (9), E335 (2019)
>MN397119.1	Poland	Pertusaria leioplaca	Microorganisms 7 (9), E335 (2019)
>MN397120.1	Poland	Pertusaria leioplaca	Microorganisms 7 (9), E335 (2019)
>MN397121.1	Poland	Pertusaria leioplaca	Microorganisms 7 (9), E335 (2019)
>MN397122.1	Poland	Pertusaria leioplaca	Microorganisms 7 (9), E335 (2019)
>MN654649.1	Estonia	Lecanora chlarotera	New Phytol. 227, 1362-1375 (2020)
>MN654650.1	Estonia	Lecanora argentata	New Phytol. 227, 1362-1375 (2020)
>MN654652.1	Estonia	Lecanora argentata	New Phytol. 227, 1362-1375 (2020)
>MN684413.1	Spain	Ramalina farinacea	J Phycol 57 (3), 975-987 (2021)
>MN684422.1	Spain	Ramalina farinacea	J Phycol 57 (3), 975-987 (2021)
>MN684442.1	Spain	Ramalina farinacea	J Phycol 57 (3), 975-987 (2021)
>MN684451.1	Spain	Ramalina farinacea	J Phycol 57 (3), 975-987 (2021)
>MN684468.1	Spain	Ramalina farinacea	J Phycol 57 (3), 975-987 (2021)
>MW695005.1	Czech Republic	Evernia prunastri	Direct submission
>MW695089.1	Czech Republic	Melanelixia fuliginosa	Direct submission
>MW695093.1	Czech Republic	Lecanora sulphurea	Direct submission
>MW695098.1	Czech Republic	Tephromela grumosa	Direct submission
>MW695121.1	Czech Republic	Melanelixia fuliginosa	Direct submission
>MW695121.1	Czech Republic	Melanelixia fuliginosa	Direct submission
>MW695125.1	Czech Republic	Lecanora sulphurea	Direct submission
>MW695126.1	Czech Republic	Lecanora rupicola	Direct submission
>MW695128.1	Czech Republic	Tephromela grumosa	Direct submission
>MW695140.1	Slovakia	Evernia prunastri	Direct submission
>MW695191.1	Czech Republic	Tephromela grumosa	Direct submission
>MW695191.1	Czech Republic	Tephromela grumosa	Direct submission
>MZ920112.1	India	Lepra amara	Direct submission
>OK577852.1	United Kingdom	Myriolecis hagenii	Algal Res 61, 102561 (2022)
>ON453674.1	United Kingdom	Ramalina fastigiata	Direct submission
>ON678060.1	United Kingdom	Ramalina fastigiata	Direct submission
>ON678074.1	United Kingdom	Ramalina fastigiata	Direct submission
>OQ589123.1	United Kingdom	Ramalina farinacea	Direct submission
