# Supplementary material for: Myco–Phycobiont Interactions within the “Ramalina farinacea Group”: A Geographical Survey over Europe and Macaronesia
Source: J Fungi (Basel). 2024 Mar 8;10(3):206. doi: 10.3390/jof10030206 (PMC10971535; doi:10.3390/jof10030206)
Supplement: Supplementary file 1 [file jof-10-00206-s001.zip › Table S3.xlsx]

## Sheet: Hoja1
LOCALITY	distance to the sea (kms)	Trebouxia composition		n
Kirchehrenbach	149	Trebouxia jamesii		5
Puerto de Marabio	42	Trebouxia jamesii		1
Puerto de Ventana	42	Trebouxia jamesii		1
Gondesende	384	Trebouxia jamesii		2
El Toro	58	Trebouxia jamesii/Trebouxia lynnae		121---13
Cotillas	173	Trebouxia jamesii		5
Järfälla	4	Trebouxia jamesii		2
Achenwald	260	Trebouxia jamesii		5
Montalto Uffugo	13	Trebouxia jamesii		2
Valldemossa	1	Trebouxia lynnae/ Trebouxia jamesii		5 ---1
Queimadas	5	Trebouxia lynnae		1
San Sebastian de la Gomera	5	Trebouxia lynnae		5
Umeå	1	Trebouxia jamesii		4
Riodeva	100	Trebouxia jamesii		1
Tallikeste	42	Trebouxia jamesii		15
Seraidi	5	Trebouxia jamesii		1
Bouzizi	5	Trebouxia jamesii		1
El Ghora	34	Trebouxia jamesii		2
Prebuz	425	Trebouxia jamesii		21
Vega de Espiraneda	95	Trebouxia jamesii		1
Vilanova de Cerveira	1	Trebouxia jamesii		4
A Guarda	1	Trebouxia lynnae		3
Puebla de Sanabria	174	Trebouxia jamesii		5
Saldaña	100	Trebouxia jamesii		3
Oseja de Sajambre	33	Trebouxia jamesii		10
Ponga, San Juan de Beleño	33	Trebouxia jamesii		10
Ponga, Sobrefoz	34	Trebouxia jamesii		2
Ponga, Abiegos	32	Trebouxia jamesii		2
Oseja de Sajambre	44	Trebouxia jamesii		2
Vega de Liébana	39	Trebouxia jamesii		4
Ramales de la Victoria	20	Trebouxia jamesii/Trebouxia lynnae		3--1
Lanzas Agudas, Hayedo de Balgerri	28	Trebouxia jamesii		2
Quintana de Valdivielso, Pto de la Mazorra	70	Trebouxia jamesii		2
Villaverde-Peñahorada	106	Trebouxia jamesii		2
Salas de los Infantes	152	Trebouxia jamesii		2
Barx	12	Trebouxia lynnae		1
Vestland	4	Trebouxia jamesii		15
Uppsala	77	Trebouxia jamesii		17
Kirkkonummi	1	Trebouxia jamesii		22
Laghi di fusine	80	Trebouxia jamesii		4
Fontainebleau	226	Trebouxia jamesii		2
Avon-Fontainebleau	226	Trebouxia jamesii		7
Versalles	165	Trebouxia jamesii		3
Letur	130	Trebouxia jamesii		3
Rye	1	Trebouxia jamesii		4
Bratsberg	10	Trebouxia jamesii		3
Nidaros kirkegard	1	Trebouxia jamesii		2
Tromborg	44	Trebouxia jamesii		3
Trøgstad, Skjønhaug, Trøgstad kirkegard	38	Trebouxia jamesii		3
Fetsund	1	Trebouxia jamesii		3
Trondheim, Trolla	1	Trebouxia jamesii		3
Erice	0	Trebouxia lynnae		3
Montecilfone	16	Trebouxia jamesii		2
Monte Sant'Angelo	10	Trebouxia jamesii		5		76
Martina Franca	16	Trebouxia jamesii		2		60
Palagiano	1	Trebouxia lynnae		2		8
Laterza	21	Trebouxia jamesii		2		8
Cassano delle Murge	30	Trebouxia jamesii		5		Noguerales	20	Trebouxia jamesii/Trebouxia lynnae equal
Matera	56	Trebouxia jamesii		4		Pico Espadán	24	Trebouxia jamesii/Trebouxia lynnae equal
Rende	16	Trebouxia jamesii		3
Montalto Uffugo	35	Trebouxia jamesii		9		El Toro	58	Trebouxia jamesii/Trebouxia lynnae
Spezzano della Sila	35	Trebouxia jamesii		8		Ramales de la Victoria	20	Trebouxia jamesii/Trebouxia lynnae
Vallone Cecita	33	Trebouxia jamesii		2		Laurino	24	Trebouxia jamesii/Trebouxia lynnae
Sanza	24	Trebouxia lynnae/ Trebouxia jamesii		2--1
Laurino	24	Trebouxia jamesii/Trebouxia lynnae		4---1		Sanza	24	Trebouxia lynnae/ Trebouxia jamesii
Valle dell'Angelo	25	Trebouxia jamesii		5		Dessert de les palmes	7	Trebouxia lynnae/ Trebouxia jamesii
Boixar	38	Trebouxia jamesii		5		Valldemossa	1	Trebouxia lynnae/ Trebouxia jamesii
Noguerales	20	Trebouxia jamesii/Trebouxia lynnae equal		2--2
Cinctorres	53	Trebouxia jamesii		5
Alcoi, Font Roja	30	Trebouxia jamesii		5
Dessert de les palmes	7	Trebouxia lynnae/ Trebouxia jamesii		8---1
Coratxar	41	Trebouxia jamesii		4
Villaroya de los Pinares	80	Trebouxia jamesii		4
Fuente Castro	26	Trebouxia lynnae		1
Pico Espadán	24	Trebouxia jamesii/Trebouxia lynnae equal		2--2
Punta Aguada Dessertde les Palmes	3	Trebouxia lynnae		4
